# Supplementary material for: Equal in death: Ancient genomic analysis of children’s early Christian burials
Source: Sci Adv. 2026 Jul 10;12(28):eaeb8588. doi: 10.1126/sciadv.aeb8588 (PMC13353417; doi:10.1126/sciadv.aeb8588)
Supplement: Supplementary file 2 — Tables S2 to S15 [file sciadv.aeb8588_tables_s2_to_s15.zip]

Archive with 1 entries (1 files):
- aeb8588_tables_s2_to_s15.xlsx
