# Supplementary material for: Equal in death: Ancient genomic analysis of children’s early Christian burials
Source: Sci Adv. 2026 Jul 10;12(28):eaeb8588. doi: 10.1126/sciadv.aeb8588 (PMC13353417; doi:10.1126/sciadv.aeb8588)
Supplement: Supplementary file 2 — Tables S2 to S15 [file sciadv.aeb8588_tables_s2_to_s15.zip › aeb8588_tables_s2_to_s15.xlsx]

## Sheet: Table S2. Dataset_summary
Table S2. Archaeological, osteological and genomic data information on all 165 samples used in this study (of which 142 are newly published).
	Samples marked with asterisk (*) presented elevated contamination estimates and therefore should be treated with a caution.
	Individuals listed in red (21 samples in total; 11 x mbv, 8 x mbs & 2 x fjk) were low coverage (<0.01x) and were therefore only used in general burial statistics but were removed from genetic analyses (READ; Y Chromosome, etc.).
	Individuals for whom molecular sex was different than osteological/archaeological estimate were highlighted in green.
	(DR) the merged bam file includes both damage repaired and non-damage repaired libraries hence overall lower damage profile
Archaeological and Osteological Information									Sequencing statistics																Untrimmed bams									Trimmed bams
Ind	Analysed		Box;	Burial/Site		Bone	Osteo		%	total		Genome	MtDNA				RXRY method			Molecular Sex					Green 2008 contamination estimate						ContamMix Fu 2013	X based contamin.		Green 2008 contamination estimate
No	Atlas ID	Publication	(org ID)				Sex	Burial	Human	bams	mean_RL	coverage	coverage_mt	hum_seqs	Na	Rx	Rx_SE	Ry	Ry_SE	Assignment	5' Damag	3' Damage	mt_haplo	y_haplo	point_estimate	informative_sites	consensus_alleles	total_alleles	lower_end CI	upper_end CI	MAP authentic:	Method1	Method2	point_estimate	informative_sites	consensus_alleles	total_alleles	lower_end CI	upper_end CI
1	mbv010*	This study	14a (180)	Västerhus	inf (0.25-0,5y)	petrus dx	--	14	9	3	81.8016	0.146767	20.6115	7438213	4853985	0.0593277	0.000107226	0.000156778	5.68277e-06	XX	0.0979114	0.0981424	T2c1e	--	6.14334	10	275	293	3.39382	8.89287	0.94298	--	--	3.42857	8	169	175	0.732583	6.12456
2	mbv011	This study	14b (180)	Västerhus	inf (0.25y)	humerus dx	--		0.2	2	83.5825	0.00228118	1.22904	116469	74158	0.050743	0.000805937	0.00107878	0.000120546	Contamination	0.0741933	0.0724742	T2	--	NA	NA	NA	NA	NA	NA	0.957087	--	--	NA	NA	NA	NA	NA	NA
3	mbv020*	This study	15a (200)	Västerhus	inf (0.25-0.5y)	radius sin	--	15	1	3	95.0815	0.0381226	5.64892	1525195	1087569	0.0532196	0.000215245	0.000719035	2.57034e-05	Contamination	0.0677321	0.0687425	J1b1a1e	--	12.069	5	51	58	3.68502	20.4529	0.951062	--	--	12.9032	3	27	31	1.10205	24.7044
4	mbv021	This study	15 (200)	Västerhus	ad	PM 2 sin max	XX		53	1	96.6034	0.817595	83.1126	31146053	22887616	0.0602025	4.97192e-05	3.40796e-05	1.22022e-06	XX	0.0441595	0.0435829	H1ae2	--	9.65909	5	477	528	7.13939	12.1788	0.995784	--	--	8.49515	5	377	412	5.8029	11.1874
5	mbv030	This study	20a (181)	Västerhus	inf (0.5y±0.25)	petrus sin	--	20	8	4	89.8475	0.271526	35.5351	11615579	8159067	0.0599534	8.31116e-05	0.000108101	3.63974e-06	XX	0.0918605	0.093069	H1c	--	4.57143	4	167	175	1.47684	7.66601	0.99132	--	--	0.719424	4	138	139	0	2.12442
6	mbv031	This study	20	Västerhus	sen	petrus sin	XX		1	3	76.9292	0.0140292	1.1938	794142	496850	0.0517722	0.000314334	0.000672235	3.67707e-05	Contamination	0.112027	0.11283	H2a2a1	--	NA	NA	NA	NA	NA	NA	0.955123	--	--	NA	NA	NA	NA	NA	NA
7	mbv040	This study	25a (191)	Västerhus	mat	mandible (M2 sin)	XX	25	64	5	84.6688	6.17301	392.945	285921767	197387190	0.0601311	1.69209e-05	4.54791e-05	4.79995e-07	XX	0.0532669	0.0537709	J1b1a1a	--	1.8202	14	6203	6318	1.49056	2.14983	0.999709	--	--	0.87476	14	4646	4687	0.608169	1.14135
8	mbv042	This study	25c (191)	Västerhus	inf (0-0.25y)	petrous, pars basilaris	--		0.6	1	77.319	0.00424652	0.8805	220754	148789	0.0593928	0.000612753	5.37674e-05	1.90091e-05	XX	0.0595702	0.0580582	T	--	NA	NA	NA	NA	NA	NA	0.978077	--	--	NA	NA	NA	NA	NA	NA
9	mbv050	This study	35a (189)	Västerhus	inf (2.5-3y)	petrus sin	--	35	0.8	1	77.0853	0.00455606	0.819482	243159	160794	0.0555867	0.000571388	0.000329614	4.52685e-05	XX	0.0872446	0.0857258	Z3d	--	NA	NA	NA	NA	NA	NA	0.97479	--	--	NA	NA	NA	NA	NA	NA
10	mbv051	This study	35b (189)	Västerhus	inf (0.25y)	petrus sin	--		18	1	79.2663	0.146615	39.7125	7044381	4999755	0.0600081	0.000106217	4.52022e-05	3.00674e-06	XX	0.0923543	0.0933061	U5a2d	--	2.92135	9	432	445	1.35665	4.48604	0.992981	--	--	1.5873	9	310	315	0.207057	2.96755
11	mbv060	This study	41a	Västerhus	inf (0.5-0.75y)	petrus dx	--	41	2	3	79.8485	0.133246	13.2161	6301328	4523595	0.0585579	0.000110395	0.000123574	5.22631e-06	XX	0.144274	0.145	T2	--	11.3402	6	86	97	5.02999	17.6504	0.990794	--	--	8.10811	6	68	74	1.88885	14.3274
12	mbv061 - wes013	This study	41	Västerhus	ad	DONE - WES013	XX		45	9	91.1575	1.84088	291.911	78127242	54655822	0.0587328	3.18038e-05	0.000117956	1.46898e-06	XX	0.0411937	0.0415957	H4a1a1a	--	4.99149	6	1675	1763	3.97495	6.00804	0.998926	--	--	3.02806	6	1313	1354	2.11531	3.94082
13	mbv070	This study	50 (77)	Västerhus	ad	I1 sin max	XX	50	45	3	91.2252	4.76981	360.792	195203867	141414326	0.060148	1.99937e-05	4.09859e-05	5.38346e-07	XX	0.0203719	0.0202204	H5a3a	--	2.17647	7	3326	3400	1.686	2.66694	0.99921	--	--	0.513225	7	2520	2533	0.23495	0.791501
14	mbv071	This study	50b (77)	Västerhus	inf (0.25y)	petrus dx	--		5	3	98.6907	0.32507	29.0597	12379231	8905738	0.0595276	7.92861e-05	0.000137327	3.92657e-06	XX	0.0720477	0.0719761	U4b1a2	--	8.87097	8	226	248	5.33226	12.4097	0.990542	--	--	5.05618	8	169	178	1.8374	8.27496
15	mbv080	This study	55a (75)	Västerhus	ad	mandible (M3 sin)	XX	55	2	3	117.398	0.168884	95.9633	5280569	3886006	0.057696	0.000118281	0.00024035	7.86353e-06	XX	0.0445855	0.0439237	H1c	--	3.52941	5	492	510	1.92794	5.13088	0.996087	--	--	1.4218	5	416	422	0.29224	2.55136
16	mbv081	This study	55b (75)	Västerhus	inf (0.25y)	petrus dx	--		23	3	96.6473	1.63843	176.722	61098303	45927767	0.0592704	3.48428e-05	5.62405e-05	1.10656e-06	XX	0.069588	0.0698075	H1a6	--	4.8216	5	987	1037	3.51774	6.12546	0.998406	--	--	2.21948	5	793	811	1.20558	3.23339
17	mbv090	This study	72a (79 or 49)	Västerhus	ad	M2 sin max	XX	72	35	4	90.8572	2.60219	255.13	108028401	77531265	0.0594758	2.68607e-05	5.14115e-05	8.14293e-07	XX	0.033167	0.0335694	H3v	--	3.20233	4	1330	1374	2.27138	4.13328	0.999503	--	--	0.75188	4	1056	1064	0.232816	1.27094
18	mbv091*	This study	72b (79 or 49)	Västerhus	inf (1.5-2y)	petrus sin	--		7	3	89.2344	0.0874488	7.29543	4202171	2654216	0.0587447	0.000144334	7.23377e-05	5.22034e-06	XX	0.0654149	0.0653864	V1b	--	13.0435	2	20	23	0	26.8073	0.835616	--	--	9.09091	1	10	11	0	26.0799
19	mbv100	This study	88a (29)	Västerhus	inf (3-4y)	petrus sin	--	88	6	3	88.1636	0.0664764	20.8676	3291707	2042301	0.0590594	0.000164955	9.74391e-05	6.90694e-06	XX	0.0701516	0.0700833	J1c3a2	--	3.34448	10	289	299	1.30651	5.38245	0.997178	--	--	2.6178	9	186	191	0.353431	4.88217
20	mbv101	This study	88b (29)	Västerhus	inf (1.5y)	petrus dx	--		4	3	80.6282	0.0763952	10.43	4061997	2563472	0.0600393	0.000148374	5.22729e-05	4.51557e-06	XX	0.103508	0.103361	H10e	--	8.88889	5	82	90	3.00934	14.7684	0.974563	--	--	3.63636	4	53	55	0	8.58363
21	mbv110	This study	89a (13)	Västerhus	mat	PM1 sin mand	XY	89	46	4	99.8809	2.59272	219.469	98963655	71847614	0.0302384	2.02025e-05	0.00279887	6.2327e-06	XY	0.060118	0.0601602	J2a1a1	N1c1a1	2.26876	12	2800	2865	1.7235	2.81402	0.999247	0.0144326	0.0146018	1.3078	12	2113	2141	0.826562	1.78904
22	mbv111	This study	89b (over 13A)	Västerhus	mat	M2 max dx	XX		8	6	82.4978	0.785131	103.91	35795815	25806243	0.0591109	4.64238e-05	0.000109663	2.06132e-06	XX	0.0865886	0.0873005	HV0a	--	7.93319415449	4	441	479	5.51292372729	10.3534645817	0.997275	--	--	2.84810126582 3 307 316 1.0140313387 4.68217119295	3	307	316	1.01403	4.68217
23	mbv112	This study	89c (13B)	Västerhus	ad	mandible (I sin)	XY		0.4	1	86.5975	0.0059393	64.7076	268033	174511	0.0614574	0.000574914	5.7303e-05	1.81203e-05	XX	0.114645	0.109274	HV0a	--	5.80913	3	227	241	2.85583	8.76243	0.995757	--	--	1.08108	3	183	185	0	2.57126
24	mbv113	This study	89d (over 13A)	Västerhus	mat	PM1 dx mand	XX		64	3	104.291	2.66468	287.099	93472407	69297458	0.058019	2.80833e-05	4.72023e-05	8.25302e-07	XX	0.018926	0.018535	J1c7a	--	1.70068	12	3757	3822	1.29076	2.1106	0.999755	--	--	0.791035	12	3010	3034	0.475809	1.10626
25	mbv114	This study	89e (over 13C)	Västerhus	mat	mandible (M sin)	XX		51	3	98.8525	2.14871	171.206	80228355	58866939	0.0587542	3.06503e-05	4.11436e-05	8.36001e-07	XX	0.0432355	0.0439445	U1a1a2	--	4.90258	10	1513	1591	3.84157	5.96358	0.999034	--	--	4.33361	10	1170	1223	3.19244	5.47477
26	mbv120	This study	93a (24a)	Västerhus	ad	M1 sin mand	XX	93	17	3	100.604	0.665225	329.977	24459966	17863302	0.0592604	5.58645e-05	4.37209e-05	1.56442e-06	XX	0.0531853	0.0530299	H1ap1	--	3.21027	7	1809	1869	2.41111	4.00944	0.999266	--	--	1.4966	7	1448	1470	0.875907	2.11729
27	mbv121*	This study	93b (24b)	Västerhus	ad	PM 2 sin mand	XX		9	3	95.1376	0.362463	34.0512	13918652	10306738	0.0598475	7.38859e-05	5.42364e-05	2.29389e-06	XX	0.0859018	0.0857331	U6a1b1	--	6.54762	5	157	168	2.80704	10.2882	0.948149	--	--	0	5	129	129	0	2.29552
28	mbv122*	This study	93c (24)	Västerhus	inf (0.5y)	petrus dx	--		3	3	102.647	0.181565	17.2199	6321097	4776649	0.060667	0.000109226	8.18565e-05	4.13949e-06	XX	0.105232	0.10598	T2b13b	--	10.3734	11	216	241	6.52374	14.2231	0.940425	--	--	2.99401	10	162	167	0.40923	5.57879
29	mbv123	This study	93d (24)	Västerhus	inf (0.5-0.75y)	petrus dx	--		67	3	100.531	2.2845	210.462	82151767	62958113	0.0298183	2.14359e-05	0.00280013	6.6597e-06	XY	0.0487882	0.0483703	H1ap1	R1a1a1b1a3	4.13793	6	1251	1305	3.05733	5.21853	0.99871	0.0115781	0.0117398	1.09019	6	998	1009	0.44945	1.73093
30	mbv124	This study	93e (24)	Västerhus	inf (0.5-0.75y)	petrus sin	--		6	3	92.6383	0.201803	16.6696	7925034	5899970	0.059315	9.72478e-05	6.52546e-05	3.32557e-06	XX	0.115167	0.115182	H5a3a	--	11.4865	7	131	148	6.34932	16.6237	0.980428	--	--	8.41121	7	98	107	3.15208	13.6704
31	mbv130	This study	94a (26a)	Västerhus	ad	PM2 dx max	XX	94	43	3	103.225	1.84118	161.538	64684497	48183709	0.0602276	3.42735e-05	4.75264e-05	9.93132e-07	XX	0.0319302	0.0312472	U5b1+16189+@16192	--	3.59435	5	751	779	2.28713	4.90157	0.998422	--	--	1.14754	5	603	610	0.302322	1.99276
32	mbv131 - wes006	This study	94b (26b)	Västerhus	juv	mandible (M3 dx)	XX		3	4+9	95.7175	0.656135	337.415	29352904	18930471	0.0302249	3.93493e-05	0.00274388	1.20228e-05	XY	0.0671644	0.0661845	H1a6	G2a2b2a1a1a1	3.22911	5	1888	1951	2.44471	4.01352	0.999093	0.0537709	0.0520231	1.46032	5	1552	1575	0.867877	2.05276
33	mbv132	This study	94c (26)	Västerhus	sen	femur dx	XX		0.2	3	95.0287	0.00840651	1.11956	326216	240483	0.0535173	0.000458946	0.000594637	4.97112e-05	Contamination	0.0534651	0.0531336	H2a	--	NA	NA	NA	NA	NA	NA	0.949203	--	--	NA	NA	NA	NA	NA	NA
34	mbv140	This study	97a (10)	Västerhus	ad	mandible (M3 sin)	XX	97	20	4	114.415	1.33873	129.114	43058044	31685979	0.0583009	4.16256e-05	0.00011696	1.92115e-06	XX	0.0319609	0.0316154	H40	--	3.91304	3	442	460	2.14103	5.68506	0.997559	--	--	1.5873	3	372	378	0.327316	2.84729
35	mbv141	This study	97b (over 10)	Västerhus	ad	PM1 dx max	XX		11	3	90.3626	0.585256	469.308	24496811	17502313	0.0591354	5.63819e-05	6.44486e-05	1.91887e-06	XX	0.10041	0.100607	W1	--	3.79747	9	2660	2765	3.08503	4.50991	0.999344	--	--	2.06093	9	2186	2232	1.47152	2.65034
36	mbv142	This study	97c (10)	Västerhus	inf (1.5-2y)	petrus dx	--		12	3	82.8131	0.831646	71.2991	37196053	27888233	0.0300546	3.23309e-05	0.00272961	9.87976e-06	XY	0.0809226	0.0815016	H2a1n	R1a1a1b1a3a1c	3.46021	7	558	578	1.97017	4.95024	0.996811	0.0155776	0.04828	1.16009	7	426	431	0.149142	2.17104
37	mbv143	This study	97d (10)	Västerhus	fetus/inf (9.5 mo GA-0y)	femur sin	--		3	5	89.0862	0.228915	59.9044	9439497	7104400	0.0326082	6.66348e-05	0.00262359	1.91917e-05	XY	0.0912203	0.0915601	U5b1+16189+@16192	R1b1a1a2a1a1c2b1	6.04027	5	280	298	3.3354	8.74514	0.995256	0.11549	0.118553	1.85185	5	212	216	0.0539194	3.64978
38	mbv150	This study	98a (over 14)	Västerhus	mat	C1 dx mand	XX	98	23	3	85.3081	0.736661	164.237	32393909	23346367	0.0594841	4.89524e-05	4.43752e-05	1.37864e-06	XX	0.0797716	0.079979	K1c1b	--	5.73997	7	1363	1446	4.54105	6.93889	0.99855	--	--	1.58287	7	1057	1074	0.836399	2.32934
39	mbv151	This study	98b (14)	Västerhus	ad	M2 sin	XY		34	3	91.2473	1.72583	310.546	70870875	52361199	0.0301422	2.36285e-05	0.0027545	7.24299e-06	XY	0.0549335	0.0555261	H3b	R1b1a1a2a1a2	6.06061	5	1333	1419	4.81911	7.30211	0.999233	0.00796013	0.00564824	2.93848	5	1057	1089	1.93542	3.94154
40	mbv160	This study	99a (44)	Västerhus	juv (18-20y)	mandible (M2 dx)	XY	99	54	3	110.205	4.78996	606.008	160198050	120373119	0.0300593	1.55631e-05	0.00283835	4.84899e-06	XY	0.0226692	0.0221841	U5b1+16189+@16192	I1a2a1b1	3.62401	5	2553	2649	2.91231	4.3357	0.999516	0.00478165	0.0053472	0.947867	5	2090	2110	0.53442	1.36131
41	mbv161	This study	99b (44)	Västerhus	inf (1.5-2y)	petrus dx	--		5	4	88.0378	0.35081	30.4667	14909897	10820444	0.0579393	7.10237e-05	5.64672e-05	2.28435e-06	XX	0.106348	0.105896	HV0a	--	4	3	120	125	0.564684	7.43532	0.991014	--	--	2.27273	3	86	88	0	5.38657
42	mbv172	This study	102c (36)	Västerhus	fetus/inf (9.5 mo GA-0y)	femur dx	--		1	3	80.7781	0.0836261	11.4496	4097189	2802159	0.0589674	0.000140722	0.000248737	9.42041e-06	XX	0.107338	0.108037	HV0a	--	16.9231	4	54	65	7.8076	26.0386	0.966747	--	--	7.69231	2	24	26	0	17.9351
43	mbv173	This study	102d (36)	Västerhus	fetus/inf (9.5 mo GA-0y)	femur dx	--		7	3	81.5052	0.115189	13.262	5929173	3832961	0.0572602	0.000118674	0.00032064	9.14475e-06	XX	0.0787574	0.0783431	V27	--	13.7931	4	75	87	6.5471	21.0391	0.981031	--	--	2	3	49	50	0	5.8806
44	mbv180	This study	109a (56)	Västerhus	mat	M2 sin mx	XY	109	75	3	88.7276	5.94173	352.37	249863517	185570251	0.0303543	1.2594e-05	0.0027429	3.83932e-06	XY	0.050255	0.0506135	U5a2d1	R1a1a1b1a3	2.66864	7	2626	2698	2.0605	3.27679	0.999126	0.00444635	0.00531927	0.788566	7	2013	2029	0.403695	1.17344
45	mbv181	This study	109b (56)	Västerhus	inf (1.5-2y)	petrus dx	--		7	3	87.0086	0.806021	111.853	34079136	25683148	0.0300306	3.36773e-05	0.00274234	1.03191e-05	XY	0.0894238	0.0897193	H15a1	R1a1a1b1a3	3.34225	5	723	748	2.05417	4.63033	0.99867	0.0269125	0.0287041	1.27273	5	543	550	0.335897	2.20956
46	mbv190	This study	115a (17 or 105)	Västerhus	mat	PM2 dx mand	XY	115	64	6	83.8817	14.3878	348.995	627279103	477216609	0.0304822	7.86943e-06	0.00272562	2.38661e-06	XY	0.0583463	0.0584691	U5b2b4a	R1a1a1b1a3a1c	4.75100171723	4	1664	1747	3.75345688973	5.74854654473	0.999252	0.00671716	0.00795786	1.47975077882 4 1265 1284 0.8193149908 2.14018656683	4	1265	1284	0.819315	2.14019
47	mbv191	This study	115b (17 or105)	Västerhus	inf (3y)	petrus dx	--		68	3	87.1457	4.65572	508.041	199207906	148377124	0.0298404	1.39682e-05	0.0027378	4.28965e-06	XY	0.090767	0.0910248	J1c5	I1a1b3	2.15995	9	5028	5139	1.76249	2.55742	0.999831	0.00853461	0.00934103	0.603992	8	3785	3808	0.357894	0.850089
48	mbv200	This study	116a(9)	Västerhus	ad	mandible (M3 sin)	XY	116	35	7	117.878	8.59892	944.031	263946757	201531550	0.030547	1.2122e-05	0.00291624	3.79844e-06	XY	0.0334785	0.0338984	H	R1b1a1a2a1a1b/R1b1a1a2a1a2c	4.19933	3	3422	3572	3.54156	4.8571	0.999622	0.011892	0.0125133	1.72473	3	2849	2899	1.2508	2.19866
49	mbv201	This study	116b (9)	Västerhus	inf (0-0.25y)	petrus dx	--		4	3	99.5699	0.487122	118.171	17610029	13511170	0.0311271	4.7245e-05	0.00291981	1.4679e-05	XY	0.107158	0.107358	U5b2a1a1a	R1a1a1b1a3a1c	4.55259	5	608	637	2.93377	6.17141	0.99739	0.0209551	0.0188795	1.84805	5	478	487	0.651866	3.04423
50	mbv210	This study	132a (153)	Västerhus	inf (newborn)	petrus sin	--	132	5	3	82.0276	0.0867798	16.1421	4208872	2924782	0.0310013	0.000101346	0.00275474	3.06474e-05	XY	0.0766028	0.0767371	T2c1e	I*	3.48259	10	194	201	0.947973	6.0172	0.996095	0.0279898	6.6107e-05	2.77778	7	105	108	0	5.87716
51	mbv211	This study	132b (153)	Västerhus	inf (2.5-3y)	petrus dx	--		6	4	85.3673	0.233409	28.9745	10611976	7561971	0.0308836	6.29122e-05	0.00280165	1.92212e-05	XY	0.103886	0.103915	W1	R1a	10	8	189	210	5.94241	14.0576	0.988582	0.0240349	0.0332262	4.6875	6	122	128	1.02568	8.34932
52	mbv220	This study	136a (170a)	Västerhus	mat	PM2 dx mand	XY	136	0.2	2	78.1069	0.00863331	7.26556	428051	305256	0.0302271	0.000309885	0.00245695	8.9605e-05	XY	0.123935	0.124535	T2b11	NA	0	1	13	13	0	20.5817	0.98586	NA	NA	NA	NA	NA	NA	NA	NA
53	mbv221	This study	136b (170a)	Västerhus	inf (10-11y)	petrus sin	--		7	3	75.7647	0.43331	40.0046	21898389	15909888	0.0294815	4.24075e-05	0.00256256	1.26749e-05	XY	0.153681	0.153223	H52	I*	4.38247	4	240	251	1.84998	6.91496	0.992254	0.035331	0.0446363	3.24324	4	179	185	0.690538	5.79595
54	mbv222	This study	136c (170a)	Västerhus	fetus/inf (9.5 mo GA-0y)	humerus sin	--		0.5	1	99.3777	0.00331215	0.933852	123085	89892	0.0605282	0.000795353	0.000255863	5.33442e-05	XX	0.122189	0.125809	H2a2a1	NA	NA	NA	NA	NA	NA	NA	0.951198	--	--	NA	NA	NA	NA	NA	NA
55	mbv240	This study	147a (82)	Västerhus	mat	mandible (P2 sin)	XY	147	30	4	94.3349	2.25571	165.038	89711468	66294812	0.0300481	2.09674e-05	0.00270667	6.38101e-06	XY	0.0575283	0.0571232	H11a+152	I1a1b3	3.85925	4	847	881	2.58729	5.13121	0.998364	0.0129153	0.0141836	1.04012	4	666	673	0.273606	1.80663
56	mbv250	This study	157a (110a)	Västerhus	mat	M2 dx mand	XY	157	73	6	87.827	19	521.8	781028548	601091944	0.0309488	7.06358e-06	0.00259621	2.07556e-06	XY	0.0389836	0.0387267	HV0a	R1a1a1b1a3a1c	4.65009208103	3	2071	2172	3.76453394735	5.53565021471	0.99942	0.00328717	0.00369289	0.559701492537 3 1599 1608 0.195054621491 0.924348363584	3	1599	1608	0.195055	0.924348
57	mbv251	This study	157b (110b)	Västerhus	mat	PM2 dx mand	XY		73	6	89.4482	17.4221	460.418	704339757	541624911	0.0308418	7.42879e-06	0.00278638	2.26498e-06	XY	0.0392646	0.0391265	H1+16311	R1a1a1b1a3a1c	3.45377258236	3	1817	1882	2.62875959609	4.27878556863	0.999291	0.00470788	0.00623792	0.488826815642 3 1425 1432 0.127585016508 0.850068614777	3	1425	1432	0.127585	0.850069
58	mbv252	This study	157c	Västerhus	inf (0.5-0.75y)	petrus	--		34	5	80.6988	3.71925	587.929	171614965	127754012	0.0299784	1.50872e-05	0.00270035	4.5913e-06	XY	0.0985314	0.0976652	U5a1f1a1	R1a1a1b1a3	4.20389	8	3646	3806	3.56633	4.84145	0.999533	0.0167214	0.0159288	1.04317	7	2751	2780	0.665477	1.42085
59	mbv253	This study	157d	Västerhus	inf (1-1.5y)	petrus	--		5	3	91.9561	0.411442	70.4521	16508827	12381454	0.0304217	4.88087e-05	0.00282334	1.50793e-05	XY	0.107005	0.106904	H1c	R1a1a1b1a3a1c	4.40415	5	369	386	2.35717	6.45112	0.996161	0.0216448	0.0271771	1.03806	5	286	289	0	2.20663
60	mbv254	This study	157e	Västerhus	inf (0.5-0.75y)	petrus	--		16	3	94.9342	1.87118	184.03	71983159	53502060	0.0582675	3.20252e-05	6.93805e-05	1.13872e-06	XX	0.0788448	0.0790217	U5b1+16189+@16192	--	5.26316	5	810	855	3.76639	6.75993	0.998531	--	--	1.7991	5	655	667	0.790362	2.80784
61	mbv260	This study	163a (134)	Västerhus	inf (5-6y)	petrus dx	--	163	9	3	87.8766	0.18647	17.0301	8537528	5744948	0.0594693	9.86711e-05	8.94699e-05	3.94617e-06	XX	0.0616188	0.061813	U4a3a	--	3.6036	6	107	111	0.136287	7.07092	0.984369	--	--	1.2987	5	76	77	0	3.82757
62	mbv261*	This study	163b (134)	Västerhus	inf (0.75y)	occipital bone	--		5	2	78.6228	0.00224818	0.44885	122506	78842	0.0369727	0.000672018	0.00219426	0.000166644	XY	0.0815676	0.0813257	H2a2a1	NA	NA	NA	NA	NA	NA	NA	0.91585	NA	NA	NA	NA	NA	NA	NA	NA
63	mbv270	This study	166a (147a)	Västerhus	ad	PM1 sin mand	XY	166	66	5	99.6532	6.66159	597.123	252344232	185331541	0.0303657	1.26044e-05	0.00281552	3.89218e-06	XY	0.0367978	0.036706	U3a1c1	R1b1a1a2a1a2c1	3.37926	6	3717	3847	2.80825	3.95026	0.999529	0.00826107	0.00791493	0.872776	6	2953	2979	0.538759	1.20679
64	mbv271*	This study	166b (147b)	Västerhus	ad	Pm2 sin mand	XY		0.5	2	78.6447	0.00552649	1.28143	269581	194971	0.0308354	0.000391506	0.00245678	0.000112115	XY	0.101397	0.103766	U	NA	NA	NA	NA	NA	NA	NA	0.921709	NA	NA	NA	NA	NA	NA	NA	NA
65	mbv280	This study	167a (149a)	Västerhus	inf (8y)	Md2 sin max	--	167	28	1	86.8315	0.217657	118.085	9405883	6936755	0.0301265	6.49013e-05	0.00274494	1.98651e-05	XY	0.104847	0.10507	T2b2b	I1*	2.4864	11	1255	1287	1.63569	3.33712	0.999552	0.0355942	0.0527171	1.38889	11	994	1008	0.666414	2.11136
66	mbv281	This study	167b (149b)	Västerhus	mat	M3 sin mand	XY		35	3	95.4212	2.54486	418.079	99346228	73704501	0.0305362	2.00413e-05	0.00282079	6.17768e-06	XY	0.0535517	0.0522278	H66a	R1a1a1b1a3	3.4716	5	2141	2218	2.70975	4.23344	0.999352	0.0151903	0.0159368	1.21107	5	1713	1734	0.696234	1.72591
67	mbv282	This study	167c (149c)	Västerhus	inf (14y)	mandible	--		0.2	3	111.245	0.00489972	46.5303	167036	115377	0.0315921	0.000514942	0.00243549	0.000145112	XY	0.0598344	0.05591	H66a	NA	2.58621	4	226	232	0.543745	4.62867	0.993281	NA	NA	1.1236	4	176	178	0	2.67205
68	mbv290	This study	174a (5)	Västerhus	inf (1-1.5y)	petrus dx	--	174	9	3	87.1397	1.02826	151.683	43289415	32735761	0.0302085	2.99152e-05	0.0027517	9.15569e-06	XY	0.110282	0.109772	H2a1n	R1b1a1a2a1a	3.73541	7	1237	1285	2.69858	4.77224	0.998058	0.0124322	0.0117521	1.39785	7	917	930	0.6433	2.1524
69	mbv291	This study	174b (5)	Västerhus	fetus/inf (10 mo GA-0y)	petrus dx	--		28	4	87.005	2.45223	382.55	103202448	77944563	0.0311317	1.96716e-05	0.00282561	6.01241e-06	XY	0.0881005	0.0874841	U5a1a1	I1a2a1b1a	5.44489	4	1424	1506	4.2989	6.59088	0.999286	0.0267727	0.0283964	1.27042	3	1088	1102	0.609173	1.93166
70	mbv300*	This study	191a (196)	Västerhus	inf (3±1y)	maxilla dx	--	191	0.1	3	81.135	0.00154099	1.62351	74078	51922	0.0426024	0.000886313	0.0013867	0.00016331	Contamination	0.103254	0.0977811	T2	NA	NA	NA	NA	NA	NA	NA	0.93542	--	--	NA	NA	NA	NA	NA	NA
71	mbv301	This study	191 (196)	Västerhus	ad	I2 dx max	XY		38	3	91.5077	1.32554	127.376	55141777	40081370	0.0304588	2.71436e-05	0.00279995	8.34633e-06	XY	0.0545099	0.0547943	H1ap1	I1a2a1b1a	3.1746	6	793	819	1.97385	4.37536	0.997749	0.0229027	0.0202234	1.42857	6	621	630	0.501929	2.35521
72	mbv310	This study	195a (199)	Västerhus	mat	PM1 dx mand	XY	195	73	3	99.8133	4.44867	319.414	165264613	123351883	0.0306945	1.55306e-05	0.00283582	4.78795e-06	XY	0.027964	0.0279359	H1e1a	I1a2a1b1	3.76569	4	1610	1673	2.85348	4.6779	0.999024	0.00392548	0.00274187	0.539291	4	1291	1298	0.140857	0.937725
73	mbv311	This study	195b (199)	Västerhus	inf (4y)	petrous sin	--		73	3	92.3094	3.68558	447.481	148359758	108494587	0.0577031	2.23867e-05	3.79558e-05	5.91462e-07	XX	0.0970738	0.0968725	K1a4a1b1	--	2.26507	10	5221	5342	1.86607	2.66407	0.999436	--	--	0.837026	9	4028	4062	0.55685	1.1172
74	mbv320 - wes007 (DR)	Rodríguez-Varela et al., 2023	200a	Västerhus	ad	P2 mand, sin	XY	200	79	21	113.857	27.8376	1877.38	881809259	677539745	0.0302636	6.58142e-06	0.00286768	2.05435e-06	XY	0.0065049	0.00649456	H1b1	R1a1a1b1a3b	3.77875	4	8785	9130	3.38761	4.16989	0.999749	0.00529748	0.00566876	1.323	4	7384	7483	1.06411	1.58188
75	mbv321	This study	200b (162)	Västerhus	inf (4-5y)	Took the whole cranium (pd dx)	--		0.8	5	100.978	0.0715338	127.285	2630418	1947189	0.0303391	0.000122916	0.00275012	3.75296e-05	XY	0.0681749	0.0686072	H66a	I*	3.46457	5	613	635	2.04212	4.88702	0.997382	0.120301	0.120367	0.788955	5	503	507	0.0188351	1.55907
76	mbv330	This study	205a (211)	Västerhus	juv (18y)	PM1 sn max	XY	205	3	2	109.067	0.195943	82.802	6441851	4980082	0.0301085	7.65752e-05	0.0028108	2.37239e-05	XY	0.0695175	0.0689914	T2a1a	R1*	1.9883	10	838	855	1.05257	2.92404	0.998224	0.0176263	0.00818591	1.31387	10	676	685	0.461132	2.16661
77	mbv331	This study	205b (211)	Västerhus	mat	a bag of bones, maxilla mainly	XY		50	3	98.4984	2.40472	219.098	92430049	67709169	0.0301741	2.07893e-05	0.00275788	6.3733e-06	XY	0.057314	0.0580954	U5b1c2	R1a1a1b1a3a1c	9.65456	5	1020	1129	7.93179	11.3773	0.999679	0.00427229	0.00212832	7.55149	5	808	874	5.79976	9.30322
78	mbv332	This study	205c (211)	Västerhus	sen	petrus sin	XY		1	3	77.7355	0.103692	8.65973	5136386	3616326	0.0576765	0.000122593	0.00031579	9.34323e-06	XX	0.182382	0.182143	T2a1a8	--	2.89855	5	67	69	0	6.85709	0.991442	--	--	3.44828	2	28	29	0	10.0893
79	mbv340	This study	210a (212)	Västerhus	inf (10y)	petrus sin	--	210	2	3	79.0346	0.104494	11.4884	5085051	3661998	0.0306934	9.01351e-05	0.00278455	2.75367e-05	XY	0.126578	0.126881	T2a1a	NA	8.18182	5	101	110	3.05971	13.3039	0.990077	0.12369	0.144312	1.49254	4	66	67	0	4.396
80	mbv341	This study	210b (212)	Västerhus	inf (4-5y)	petrus sin	--		50	3	80.7844	0.427847	40.2727	20562015	14308308	0.0604325	6.29949e-05	6.44381e-05	2.12209e-06	XX	0.140789	0.14047	T2a1a	--	7.32218	9	443	478	4.98684	9.65752	0.978387	--	--	5.38922	8	316	334	2.96754	7.8109
81	fjk065	This study	65a	Fjälkinge	ad	M1 sin mand	XY	65	6	5	85.4345	0.384153	75.8784	17333158	12447157	0.0305599	4.87867e-05	0.0027354	1.48041e-05	XY	0.168352	0.167977	K1a4a1a2b	R1b1a1a2a1a	7.32218	9	443	478	4.98684	9.65752	0.995742	0.0207361	0.0218616	3.01659	10	643	663	1.71461	4.31858
82	fjk066*	This study	65b	Fjälkinge	ad	mandibula dx	XX		0.2	2	81.9655	0.00149358	0.286016	70418	49703	0.0513651	0.00099013	0.000382271	8.76821e-05	XX	0.163593	0.161376	R0	--	NA	NA	NA	NA	NA	NA	0.827787	--	--	NA	NA	NA	NA	NA	NA
83	fjk952*	This study	952a	Fjälkinge	inf (9-12 mo)	femur sin	XX	952	1	1	79.0406	0.000792747	0.20647	37350	27049	0.0618877	0.00146506	0.00014788	7.39344e-05	XX	0.209413	0.209959	\\N	--	NA	NA	NA	NA	NA	NA	0.945332	--	--	NA	NA	NA	NA	NA	NA
84	fjk953	This study	952b	Fjälkinge	inf (6-9 mo)	p. petrosa dx.	XY		21	1	99.0831	0.0209963	2.0554	764915	585847	0.0309671	0.000226322	0.00299054	7.13399e-05	XY	0.221964	0.22061	K2b1a4	NA	NA	NA	NA	NA	NA	NA	0.968374	NA	NA	NA	NA	NA	NA	NA	NA
85	mbs010*	This study	91214	Sigtuna (Kyrka 2; Fjärrvärmen)	ad	2PM mand sin	XX	Id 91214, 91217	0.2	1	96.9996	0.00150044	1.2087	57788	41863	0.055825	0.00112208	0.000119437	5.34108e-05	XX	0.192459	0.187888	HV0a	--	NA	NA	NA	NA	NA	NA	0.894318	--	--	NA	NA	NA	NA	NA	NA
86	mbs011	This study	91217	Sigtuna (Kyrka 2; Fjärrvärmen)	fetus	petrosa ?	--		6	3	100.295	0.346454	109.832	12706139	9570302	0.0299366	5.50856e-05	0.00276606	1.69772e-05	XY	0.103893	0.104007	H1c1	I1a2a1	4.24628	4	451	471	2.42521	6.06736	0.997298	0.0462549	0.0314026	1.89189	4	363	370	0.50368	3.2801
87	mbs021	This study	91193	Sigtuna (Kyrka 2; Fjärrvärmen)	ad	2I max sin	XX	Id 91193, 91194	0.9	2	99.6192	0.0162974	14.4052	610945	450374	0.0315604	0.000260508	0.00289981	8.01249e-05	XY	0.172762	0.173803	U4a2e	NA	2.38095	5	82	84	0	5.64126	0.978472	NA	NA	0	4	53	53	0	5.49555
88	mbs022	This study	91194	Sigtuna (Kyrka 2; Fjärrvärmen)	inf, 9m	Temp. Sin	--		20	3	82.6952	0.713024	109.252	32993984	23944020	0.029825	3.47629e-05	0.00274352	1.06895e-05	XY	0.226924	0.227099	HV0a	I1a2a1a1	5.93047	4	460	489	3.83698	8.02396	0.997217	0.0202747	0.0209826	2.7248	4	357	367	1.05912	4.39047
89	mbs031	This study	91132	Sigtuna (Kyrka 2; Fjärrvärmen)	inf, 1.5y	Temp. Dx	--	Id 91132, 91133	56	4	97.5322	3.98737	468.242	150131803	110801709	0.0585005	2.22955e-05	4.18676e-05	6.14691e-07	XX	0.158024	0.158676	V3c	--	4.20945	4	1866	1948	3.31771	5.10118	0.999385	--	--	1.29786	4	1521	1541	0.73275	1.86297
90	mbs032	This study	91133	Sigtuna (Kyrka 2; Fjärrvärmen)	inf, 4-5y	Temp. Dx	--		20	4	80.619	0.713914	78.615	34714064	24042040	0.0592545	4.81516e-05	3.56043e-05	1.21691e-06	XX	0.226464	0.225148	H5a+152	--	4.16667	4	460	480	2.37899	5.95434	0.995418	--	--	0.58309	4	341	343	0	1.38885
91	mbs041*	This study	3501	Sigtuna (Kyrka 2; kv Humlegården)	inf, 11-12y	Femur right	--	Si 3514-3501	0.3	2	81.2071	0.00478678	1.34589	233489	162983	0.0356295	0.000459151	0.00192045	0.000108446	XY	0.256264	0.253315	F1e1a	NA	NA	NA	NA	NA	NA	NA	0.939334	NA	NA	NA	NA	NA	NA	NA	NA
92	mbs042	This study	3514	Sigtuna (Kyrka 2; kv Humlegården)	inf, 3-4y	Temp. Sin	--		8	5	79.5818	0.854659	120.376	41700712	29133737	0.0598591	4.39505e-05	4.34205e-05	1.22079e-06	XX	0.258924	0.259356	H1k1	--	6.15595	6	686	731	4.41355	7.89835	0.997137	--	--	3.15582	5	491	507	1.63406	4.67757
93	mbs051	This study	3029	Sigtuna (Kyrka 2; kv Humlegården)	mat	2PM max dx	XX	Si 3029-3044	1	4	84.9221	0.0898032	15.124	4045020	2869101	0.0574957	0.000137432	7.66791e-05	5.1695e-06	XX	0.160468	0.161101	I2a2	--	8.06452	3	57	62	1.28668	14.8424	0.981402	--	--	3.92157	3	49	51	0	9.24895
94	mbs052	This study	3044	Sigtuna (Kyrka 2; kv Humlegården)	inf, 1.5-2y	Temp. Sin	--		6	3	97.7355	0.239871	27.1726	9457161	6626022	0.0603176	9.24882e-05	4.33141e-05	2.55669e-06	XX	0.169757	0.169589	U5a1a1	--	7.43802	3	112	121	2.76273	12.1133	0.989261	--	--	22.2222	4	98	126	14.963	29.4815
95	mbs062	This study	3262	Sigtuna (Kyrka 2; kv Humlegården)	ad	temp. Sin	XX	Si 3263-3262	19	3	97.2399	1.5099	116.71	56560444	42035164	0.0595846	3.65107e-05	4.53192e-05	1.0383e-06	XX	0.193474	0.194476	K1a+195	--	2.89532	7	872	898	1.79863	3.99202	0.997691	--	--	3.1746	4	61	63	0	7.50398
96	mbs061	This study	3263	Sigtuna (Kyrka 2; kv Humlegården)	inf, 6-7y	Radius left	--		4	2	103.217	0.18885	12.654	6635415	4947281	0.060415	0.000107117	6.6299e-05	3.66063e-06	XX	0.147791	0.147763	H16b	--	5.12821	4	74	78	0.233123	10.0233	0.976524	--	--	1.45349	7	678	688	0.559178	2.3478
97	mbs071	This study	3437	Sigtuna (Kyrka 2; kv Humlegården)	juv	2PM max sin	XX	Si 3437-3449	1	4	95.5068	0.104594	57.2864	4046249	3021111	0.0311577	9.996e-05	0.00279401	3.03685e-05	XY	0.196692	0.195448	H5a6	R1b1a1a2	3.79747	6	380	395	1.91253	5.68241	0.994008	0.225432	0.30861	2.28013	6	300	307	0.610355	3.94991
98	mbs072	This study	3449	Sigtuna (Kyrka 2; kv Humlegården)	fetus	Temp. Dx	--		34	3	110.98	3.18556	285.537	102548309	79226966	0.0312722	1.95544e-05	0.00302786	6.17267e-06	XY	0.194777	0.193879	H1	I1a1b	3.20563	4	1238	1279	2.24024	4.17102	0.998889	0.0113322	0.0109778	0.7	4	993	1000	0.183251	1.21675
99	mbs081	This study	3182	Sigtuna (Kyrka 2; kv Humlegården)	ad	1PM max sin	XY	Si3182-3183	63	3	111.126	3.57751	319.722	116828227	89058047	0.0305351	1.82318e-05	0.00287326	5.67187e-06	XY	0.124645	0.12369	H1c	R1a1a1b1a3b	3.92799	3	1174	1222	2.8388	5.01718	0.999041	0.00622132	0.00821872	0.934579	3	954	963	0.326847	1.54231
100	mbs082	This study	3183	Sigtuna (Kyrka 2; kv Humlegården)	inf, 6m	Temp. Dx	--		9	4	99.0009	0.683925	142.665	25441725	19084468	0.0314231	3.99348e-05	0.00298604	1.24899e-05	XY	0.169992	0.170591	U5b2a1a1	I1	4.47284	4	598	626	2.85356	6.09213	0.998215	0.0548012	0.0556583	1.39442	4	495	502	0.368647	2.4202
101	mbs091	This study	3288	Sigtuna (Kyrka 2; kv Humlegården)	ad	2PM max dx	XX	Si 3288-3293	18	3	74.9602	1.28736	108.729	67997912	46969412	0.0535594	3.28516e-05	5.29068e-05	1.0613e-06	XX	0.239583	0.240148	W1+119	--	5.91398	9	700	744	4.21897	7.60899	0.997895	--	--	3.93701	8	488	508	2.24585	5.62817
102	mbs092	This study	3293	Sigtuna (Kyrka 2; kv Humlegården)	ad	1PM max sin	XY		23	3	110.376	1.80951	144.921	59409676	45238075	0.0311905	2.58451e-05	0.00295326	8.06783e-06	XY	0.0961587	0.0967532	T2b	R1b1a1a2a1a2	2.52157	10	1469	1507	1.73	3.31314	0.999027	0.0117855	0.0132212	1.23457	10	1200	1215	0.613659	1.85548
103	mbs101	This study	3460	Sigtuna (Kyrka 2; kv Humlegården)	ad	Radius left	XY	Si 3462-3460-3515	0.3	2	92.112	0.00306641	1.00175	127616	92028	0.0329248	0.000588209	0.00227105	0.000156913	XY	0.236784	0.239284	HV9a1a	NA	NA	NA	NA	NA	NA	NA	0.93345	NA	NA	NA	NA	NA	NA	NA	NA
104	mbs102	This study	3462	Sigtuna (Kyrka 2; kv Humlegården)	ad	2PM mand sin	XY		0.9	1	108.187	0.0116581	17.0303	394210	296080	0.0311065	0.00031905	0.00271886	9.56969e-05	XY	0.176669	0.178044	U5b1b1d	NA	3.84615	4	75	78	0	8.11397	0.982424	NA	NA	3.125	4	62	64	0	7.38782
105	mbs103	This study	3515	Sigtuna (Kyrka 2; kv Humlegården)	mat	Canine max sin	XY		0.1	2	91.5737	0.000936233	7.00513	50120	27293	0.0359799	0.00112732	0.00208845	0.000276333	XY	0.230259	0.227075	U5b1b1d	NA	0	2	20	20	0	13.9108	0.958898	NA	NA	NA	NA	NA	NA	NA	NA
106	mbs111	This study	97088	Sigtuna (S:t Lars, Prästgatan)	juv	Radius left	XY	Id 97088, 97089	0.3	1	107.046	0.0040477	0.523991	136739	102450	0.056652	0.00072225	0.000634456	7.86696e-05	Contamination	0.170031	0.170539	H2a2a1	--	NA	NA	NA	NA	NA	NA	0.939332	--	--	NA	NA	NA	NA	NA	NA
107	mbs112	This study	97089	Sigtuna (S:t Lars, Prästgatan)	mat	2PM max sin	XY		17	3	117.424	1.74092	280.36	52728858	40083568	0.0600722	3.75319e-05	4.52305e-05	1.06224e-06	XX	0.159516	0.160815	U5b1e1	--	3.97196	3	822	856	2.66362	5.2803	0.998921	--	--	1.78306	3	661	673	0.783234	2.78289
108	mbs121	This study	97052	Sigtuna (S:t Lars, Prästgatan)	juv	2I mand sin	XY	Id 97053, 97052	2	4	111.498	0.360948	142.756	11793868	8938153	0.0307189	5.7717e-05	0.00273054	1.74545e-05	XY	0.100589	0.100117	J1c1b1a	N1c1a1	4.14446	11	1619	1689	3.19389	5.09503	0.994553	0.0860055	0.0718424	2.42377	10	1248	1279	1.58094	3.2666
109	mbs122	This study	97053	Sigtuna (S:t Lars, Prästgatan)	ad	2PM mand dx	XY		0.7	1	118.062	0.0133359	14.232	404213	310791	0.0308986	0.000310399	0.00297306	9.7661e-05	XY	0.146158	0.145183	U5b2a3	NA	3.57143	4	54	56	0	8.43198	0.979773	NA	NA	0	2	27	27	0	10.5019
110	mbs131	This study	97119	Sigtuna (S:t Lars, Prästgatan)	inf, 4.5y	Temp. Sin	--	Id 97120, 97119	0.6	2	93.2795	0.00991389	1.78955	394865	293882	0.0313663	0.000321533	0.00266433	9.50886e-05	XY	0.175303	0.176809	F2i	NA	NA	NA	NA	NA	NA	NA	0.945197	NA	NA	NA	NA	NA	NA	NA	NA
111	mbs132	This study	97120	Sigtuna (S:t Lars, Prästgatan)	juv	1PM max dx	XY		3	4	116.448	0.250283	93.1261	7831141	5805259	0.059618	9.82721e-05	0.000120408	4.55398e-06	XX	0.158587	0.157858	H2a1a	--	3.10633	9	811	837	1.93099	4.28168	0.996788	--	--	1.58501	9	683	694	0.655784	2.51425
112	mbs141	This study	97110	Sigtuna (S:t Lars, Prästgatan)	inf, 4y	dm1 dx/1PM mand dx	--	Id 97112, 97110	0.4	2	94.0393	0.00645122	13.0159	254869	188430	0.0313273	0.000401305	0.00275965	0.000120851	XY	0.1804	0.182152	J1c9	na	2.77778	5	70	72	0	6.57374	0.994509	NA	NA	2.7027	3	36	37	0	7.92792
113	mbs142	This study	97112	Sigtuna (S:t Lars, Prästgatan)	inf, 2y	Temp. Dx	--		23	3	86.2977	1.46383	212.183	64200441	47102885	0.0302382	2.49509e-05	0.00276026	7.64453e-06	XY	0.201432	0.202053	H5+16192	N1c1a1a	3.4005	6	1534	1588	2+W:AA,50906836299	4.29194	0.998305	0.0243164	0.0262662	1.18505	5	1084	1097	0.544678	1.82542
114	mbs151	This study	97095	Sigtuna (S:t Lars, Prästgatan)	ad	Temp. dx	--	Id 97096, 97095	28	3	92.6781	1.6318	190.228	64594356	47509061	0.0630439	3.52609e-05	3.94872e-05	9.11657e-07	Consistent_with_XX	0.198828	0.198138	J1c2c1	--	2.63505	12	2217	2277	1.97713	3.29296	0.999596	--	--	1.43431	12	1718	1743	0.876106	1.99251
115	mbs161	This study	01188A	Sigtuna (S:t Olof)	ad	femur left	XX	Id 01188A, 01188B	4	3	94.8643	0.297895	127.333	11845901	8509854	0.0576016	7.98681e-05	0.000179557	4.59304e-06	XX	0.151332	0.150681	H1e2a	--	4.31755	5	687	718	2.83083	5.80427	0.997689	--	--	2.6738	5	546	561	1.33888	4.00871
116	mbs162	This study	01188B	Sigtuna (S:t Olof)	fetus	Temp. Sin	--		40	3	79.4865	1.91811	511.023	90098209	65276188	0.0616806	2.97764e-05	4.26802e-05	8.08587e-07	XX	0.156187	0.155494	H1e2a	--	3.73677	5	2911	3024	3.06078	4.41277	0.999452	--	--	0.73026	5	2175	2191	0.373742	1.08678
117	mbs171	This study	98012	Sigtuna (Kyrka 3; kv Magistern)	juv	2PM mand sin	XX?	Id 98012, 98033	0.1	2	96.8686	0.0025936	16.0424	101044	72269	0.0322268	0.000656931	0.00242151	0.000182827	XY	0.0784707	0.0742148	T2b4	NA	3.33333	9	145	150	0.460647	6.20602	0.99434	NA	NA	NA	NA	NA	NA	NA	NA
118	mbs172	This study	98033	Sigtuna (Kyrka 3; kv Magistern)	mat	PM mand	XY		4	3	89.9773	0.259757	95.1071	10834710	7951259	0.0320129	6.2428e-05	0.00273479	1.85203e-05	XY	0.131284	0.129591	U8a2	N1c1a1a	7.393	5	476	514	5.13092	9.65507	0.997178	0.069017	0.086801	2.9703	5	392	404	1.31484	4.62575
119	bns004	This study	8004	Sigtuna (Bensistationen)	mat	1PM mand dx?	XX	8004	38	2	116.571	1.55006	358.112	47886203	35855151	0.0609468	3.99526e-05	4.87238e-05	1.16569e-06	XX	0.133895	0.134262	H1a3	--	6.14102	4	1238	1319	4.84535	7.43668	0.999138	--	--	3.32068	4	1019	1054	2.23896	4.40241
120	bns012	This study	8012	Sigtuna (Bensistationen)	mat	C mand sin	XX	8012	69	2	115.567	3.07719	228.793	95096094	71935205	0.0608394	2.81833e-05	4.0467e-05	7.50017e-07	XX	0.138579	0.138147	H3+16189	--	4.70588	3	648	680	3.1142	6.29756	0.998523	--	--	1.88679	3	520	530	0.728431	3.04515
121	bns027	This study	8027	Sigtuna (Bensistationen)	mat	M2 mand dx	XX	8027	63	2	109.377	2.05659	197.562	67946320	50826238	0.0608517	3.3532e-05	4.33044e-05	9.23023e-07	XX	0.124914	0.123412	U5b1e1	--	6.9808	4	533	573	4.89431	9.0673	0.99827	--	--	1.95599	3	401	409	0.61388	3.2981
122	bns057	This study	8057	Sigtuna (Bensistationen)	sen	1 PM mand dx?	XX	8057	63	2	85.9599	1.6964	120.661	73455990	53375548	0.0599184	3.24857e-05	4.23415e-05	8.90641e-07	XX	0.150594	0.149029	H+152	--	4.73934	4	603	633	3.08406	6.39461	0.997705	--	--	2.56959	4	455	467	1.13451	4.00468
123	fjk056	This study	grav 56	Fjälkinge	ad	1 PM mand dx?	XX	grav 56	20	5	58.8292	0.474752	166.765	35995455	22160028	0.0516975	4.70352e-05	0.000106002	2.187e-06	XX	0.193509	0.193752	U1a1a	--	8.68956	8	1303	1427	7.22804	10.1511	0.998537	--	--	7.37705	8	904	976	5.73709	9.017
124	fjk109	This study	grav 1109	Fjälkinge	inf (0.5-1y)	p.petrosa dx	XY	grav 1109	33	3	99.6844	0.758662	130.215	30670027	21037652	0.0304432	3.7457e-05	0.0029036	1.17311e-05	XY	0.186846	0.186915	J1b1a1b	I1	1.61603	12	1522	1547	0.987686	2.24438	0.999294	0.01286387	0.0111546	0.739523	12	1208	1217	0.258158	1.22089
125	fjk363	This study	grav 363	Fjälkinge	mat	M2 dx mand	XY	grav 363	5	5	88.0742	0.83553	49.5129	36339683	26298179	0.0300791	3.33072e-05	0.00271038	1.01382e-05	XY	0.205794	0.20815	T2c1d+152	R1b1a1a2a1a2c1	3.48977	15	802	831	2.24198	4.73756	0.997785	0.02574586	0.023436	2.83582	15	651	670	1.57889	4.09275
126	fjk531/fjk931? (DR)	This study	grav 1	Fjälkinge	ad	M1	XY	grav 1	43	21	57.8909	10.5712	1198.3	739933806	510149671	0.0282941	7.3412e-06	0.00241484	2.17305e-06	XY	0.0167205	0.0169038	H1c	R1b1a1a2a1a1c2b2a1b1a1a2a	7.22953	4	5428	5851	6.56594	7.89313	0.999441	0.0103413	0.008968065	0.0532765	3	3752	3754	0	0.127094
127	fjk533	This study	grav 3	Fjälkinge	ad	M2	XY	grav 3	8	3	59.0103	0.334599	125.874	24177056	15662817	0.0302727	4.32927e-05	0.00263152	1.29448e-05	XY	0.223263	0.223165	H1c	R1b1a1a2a1a1c2b2a1b1a	4.86381	3	489	514	3.00414	6.72348	0.997916	0.01736374	0.01930211	2.18579	3	358	366	0.687761	3.68382
128	fjk534	This study	grav 4	Fjälkinge	ad	M2 sin	XY	grav 4	15	3	71.6072	0.723288	88.9648	41362414	28253079	0.0268792	3.0427e-05	0.00225483	8.92348e-06	XY	0.198825	0.197697	U5a1a1	I1a1b	4.54545	4	441	462	2.64603	6.44488	0.997404	0.02762375	0.02703446	1.60772	4	306	311	0.209865	3.00557
129	fjk545	This study	grav 545	Fjälkinge	mat	M2 dx mand	XY	grav 545	25	3	86.5103	0.468504	56.0566	20653221	15000191	0.0303857	4.43186e-05	0.00278116	1.35975e-05	XY	0.166278	0.165111	K1c2	I1	9.05172	7	422	464	6.44101	11.6624	0.994554	0.03720007	0.02807362	4.37158	7	350	366	2.27685	6.46632
130	grt022	This study	93022	Sigtuna (Kyrka 1, St. Gertrud)	ad	mand dx	XY	93022	19	2	112.049	0.709868	108.652	22948659	17503719	0.0306397	4.11927e-05	0.00287779	1.28038e-05	XY	0.112613	0.112649	HV10	I1	5.46318	3	398	421	3.29229	7.63408	0.996957	0.03140903	0.03577496	1.81269	3	325	331	0.375442	3.24994
131	grt035 (x3.2) (DR)	Krzewinska et al., 2018; Rodríguez-Varela et al., 2023; This study	95035	Sigtuna (Kyrka 1, St. Gertrud)	ad	Patella sin	XY	95035	33	4	101.162	4.08157	364.373	151912596	111849485	0.02986	1.60933e-05	0.00279469	4.99163e-06	XY	0.0390662	0.0389303	H+152	G2a2b2b1a1	2.95151	3	1381	1423	2.07214	3.83088	0.999292	0.00310562	0.003671337	0.175131	3	1140	1142	0	0.417638
132	grt036 (x2.2)	Krzewinska et al., 2018; Rodríguez-Varela et al., 2023; This study	95036	Sigtuna (Kyrka 1, St. Gertrud)	mat	Mand dx	XY	95036	34	4	84.6292	2.8064	313.163	130665726	91924121	0.030291	1.78757e-05	0.00271183	5.42409e-06	XY	0.100351	0.100775	H13a1a5	I	2.87654	7	3005	3094	2.28757	3.4655	0.998992	0.009345338	0.01023662	0.820734	7	2296	2315	0.453205	1.18826
133	grt060	This study	95060	Sigtuna (Kyrka 1, St. Gertrud)	ad	mand sin	XY	95060	74	2	121.742	3.10566	219.108	92186872	70499458	0.0309176	2.06153e-05	0.00295319	6.46264e-06	XY	0.132211	0.130594	H1aj	I1a1	3.26209	4	860	889	2.09434	4.42985	0.998607	0.008748436	0.006383924	0.84507	4	704	710	0.171736	1.5184
134	grt061	This study	95061	Sigtuna (Kyrka 1, St. Gertrud)	ad	mand dx/sin	XY	95061	58	2	129.651	2.15071	492.4	59004175	45785308	0.0309118	2.55788e-05	0.0029869	8.06487e-06	XY	0.0600387	0.0589195	J2a1a1a2	T1a1a	1.55537	13	5823	5915	1.24002	1.87072	0.999803	0.00757313	0.006444798	0.958011	13	4859	4906	0.685435	1.23059
135	gtm021 (x0.43) (DR)	Krzewinska et al., 2018; Rodríguez-Varela et al., 2023; This study	14021	Sigtuna (Götesmack)	mat	C mand sin (Id 1017)	XX	14021	54	2	79.6616	0.921049	75.0679	45632004	31793917	0.0506659	3.88952e-05	3.91899e-05	1.11021e-06	XX	0.0775557	0.0771812	H5	--	3.84025	6	626	651	2.36406	5.31643	0.996367	--	--	1.86722	6	473	482	0.658746	3.07569
136	gtm029	This study	14029	Sigtuna (Götesmack)	ad	C mand sin (Id 1025)	XY	14029	35	2	122.258	1.45955	475.088	43244690	32937672	0.0310008	3.01996e-05	0.00292483	9.40952e-06	XY	0.0904618	0.0890414	T2a1b1a1	I1a1b3	1.92564	11	5144	5245	1.55372	2.29756	0.999731	0.01445066	0.01359453	1.04822	11	4248	4293	0.74356	1.35288
137	kal006 (x1.2) (DR)	Krzewinska et al., 2018; Rodríguez-Varela et al., 2023; This study	7006	kv Kållandet, gravgård	ad	PM2 mand dx	XX	7006	53	17	73.826	15.4933	957.562	816440399	577068455	0.0517752	9.22365e-06	4.19742e-05	2.69692e-07	XX	0.0247377	0.02491	V7a	--	9.1284	5	4848	5335	8.35554	9.90126	0.999616	--	--	0.771971	4	3342	3368	0.476383	1.06756
138	kal009 (x0.19)	Krzewinska et al., 2018; Rodríguez-Varela et al., 2023; This study	7009	kv Kållandet, gravgård	mat	PM1 mand dx	XX	7009	1	3	95.757	0.19558	124.395	7610890	5503348	0.0594507	0.000100799	3.96123e-05	2.68283e-06	XX	0.136693	0.136627	T2+16189	--	2.83641	13	1473	1516	2.00073	3.6721	0.999571	--	--	1.90807	12	1131	1153	1.11838	2.69775
139	nuf001; 84001 (x3.7) (DR)	Krzewinska et al., 2018; Rodríguez-Varela et al., 2023; This study	84001	Sigtuna (Nunnan)	mat	C mand sin	XY	84001	52	9	72.5724	8.52214	236.85	457971745	606273818	0.0287096	6.78194e-06	0.0024937	2.02556e-06	XY	0.0767839	0.077108	H2a2a1	N1c1a1a	3.74593	9	2364	2456	2.99494	4.49691	0.999031	0.0125385	0.01176659	1.20846	9	2943	2979	0.816088	1.60083
140	nuf002 (x0.16) (DR)	Krzewinska et al., 2018; Rodríguez-Varela et al., 2023; This study	84002	Sigtuna (Nunnan)	ad	3M mand sin	XY	84002	44	3	72.9951	1.37042	377.362	74860996	52329019	0.0277465	2.2705e-05	0.00240366	6.76928e-06	XY	0.0373277	0.0372221	T1a1j	R1a/R1b1a1a2a1a2c1	3.39591	11	4580	4741	2.88033	3.91149	0.999853	0.01055246	0.009291554	0.66054	10	3459	3482	0.391478	0.929602
141	nuf005; 4005 (x1.03)	Krzewinska et al., 2018; Rodríguez-Varela et al., 2023; This study	84005	Sigtuna (Nunnan)	ad	C mand dx	XY	84005	22	6	69.7149	2.60558	321.708	150722073	104645994	0.0276392	1.60256e-05	0.00242345	4.8065e-06	XY	0.165439	0.164043	H1ap1	I1a1b3	5.25714	7	1658	1750	4.2115	6.30279	0.999615	0.006403804	0.006934505	2.54433	7	1264	1297	1.68734	3.40132
142	nuf018	This study	84018	Sigtuna (Nunnan)	mat	C mand sin	XX	84018	14	2	113.584	0.555142	665.46	17947972	13101902	0.0611662	6.62038e-05	6.09072e-05	2.15603e-06	XX	0.17171	0.170092	H13a1a1d	--	2.827	8	4881	5023	2.36863	3.28536	0.999537	--	--	1.42678	8	3938	3995	1.05903	1.79454
143	nuf020	This study	84020	Sigtuna (Nunnan)	ad	2 PM mand sin?	XX	84020	39	2	69.6991	1.31136	135.044	73574413	51291951	0.0555015	3.19689e-05	3.45083e-05	8.20219e-07	XX	0.194422	0.194701	J2a1a1	--	2.99667	11	1748	1802	2.20946	3.78388	0.999422	--	--	1.38324	11	1212	1229	0.730252	2.03622
144	nuf025	This study	84025	Sigtuna (Nunnan)	ad	1M mand dx?	XX	84025	41	3	112.45	1.2713	1001	41913415	30416819	0.0607762	4.33206e-05	4.47779e-05	1.21329e-06	XX	0.116049	0.116637	T2b1	--	2.32376	13	11223	11490	2.04828	2.59924	0.999896	--	--	1.55396	13	9186	9331	1.303	1.80492
145	nuf029	This study	84029	Sigtuna (Nunnan)	ad	C mand sin	XY	84029	26	2	127.718	1.19497	265.855	33519678	25799287	0.0310828	3.41664e-05	0.003004	1.07744e-05	XY	0.0924995	0.0915778	H28a2	R1a1a1b1a3c/R1b1a1a2a1a2c1b1b1a3a1	3.02391	5	1379	1422	2.13384	3.91398	0.998792	0.01003893	0.009708117	1.10733	5	1161	1174	0.508718	1.70593
146	nuf030	This study	84030	Sigtuna (Nunnan)	ad	C mand sin	XY	84030	44	2	74.5603	1.07036	166.249	60543092	39786212	0.0279243	2.61201e-05	0.00253867	7.97783e-06	XY	0.160345	0.159946	H4a1a1a	R1a1a1b1a3	3.43348	7	900	932	2.26444	4.60251	0.998495	0.008418684	0.0107516	0.5997	6	663	667	0.0137589	1.18564
147	nuf035; 84035 (x0.2)	Krzewinska et al., 2018; Rodríguez-Varela et al., 2023; This study	84035	Sigtuna (Nunnan)	mat	C mand dx	XX	84035	6	5	70.2381	0.197702	149.588	11878829	7673898	0.0489135	7.78603e-05	0.000692347	9.49519e-06	Contamination	0.123698	0.122968	H	--	6.07903	3	618	658	4.25328	7.90478	0.99802	--	--	2.99401	3	486	501	1.50169	4.48634
148	nuf054	This study	84054	Sigtuna (Nunnan)	ad	2 PM mand sin?	XX	84054	20	2	97.0777	0.681556	189	25840988	18956185	0.0604116	5.47209e-05	4.41017e-05	1.52526e-06	XX	0.149054	0.148172	W1e1	--	4.44444	11	1290	1350	3.34512	5.54377	0.998377	--	--	1.79462	10	985	1003	0.973019	2.61621
149	stg011	This study	83011	Sigtuna (Kyrka 1, St. Gertrud)	ad	mand dx	XX	83011	62	2	135.744	1.77591	462.395	47408618	35208236	0.0615166	4.04937e-05	5.03291e-05	1.19557e-06	XX	0.0749107	0.075173	U4b1b1	--	2.44898	8	3585	3675	1.94925	2.94871		--	--	1.24631	8	3011	3049	0.852518	1.6401
150	stg018	This study	83018	Sigtuna (Kyrka 1, St. Gertrud)	mat	mand sin	XX	83018	79	3	114.283	2.67177	192.293	83968088	63128352	0.0610024	3.01227e-05	4.46867e-05	8.41332e-07	XX	0.11723	0.116333	H1cf	--	9.8401	4	733	813	7.79263	11.8876	0.998198	--	--	7.84929	4	587	637	5.76071	9.93787
151	stg020 (x0.18) (DR)	Krzewinska et al., 2018; Rodríguez-Varela et al., 2023; This study	83020	Sigtuna (Kyrka 1, St. Gertrud)	ad	mand sin	XX	83020	4	4	86.9853	0.241354	81.2243	12242208	7539113	0.0573314	8.46673e-05	7.94523e-05	3.2462e-06	XX	0.0738335	0.0730679	T2	--	4.22692	10	861	899	2.91166	5.54217		--	--	2.74566	10	673	692	1.52813	3.9632
152	stg026 (x0.61) (DR)	Krzewinska et al., 2018; Rodríguez-Varela et al., 2023; This study	83026	Sigtuna (Kyrka 1, St. Gertrud)	ad	mand dx/sin	XX	83026	6	9	77.1726	1.29846	749.682	66012152	45764557	0.0556034	3.38738e-05	4.42919e-05	9.83757e-07	XX	0.165996	0.164628	J1c2k	--	2.52568	11	9108	9344	2.20754	2.84383		--	--	0.95142	10	6871	6937	0.722976	1.17986
153	stl002; 97002 (x0.12)	Krzewinska et al., 2018; Rodríguez-Varela et al., 2023; This study	97002	Sigtuna (S:t Lars)	juv	Femur dx	XY	97002	1	4	108.579	0.125219	27.1013	4392663	3181334	0.0308679	9.69706e-05	0.00300534	3.06894e-05	XY	0.199838	0.200707	J2a1a1a	R1b1a1a2a1a2	2.28758	10	299	306	0.612413	3.96275		0.02707427	0.05633634	0.862069	10	230	232	0	2.05167
154	urm035 (x0.26)	Krzewinska et al., 2018; Rodríguez-Varela et al., 2023; This study	90035	Sigtuna (Kyrka 1, St. Urmakaren)	mat	Mand dx/sin	XY	90035	3	2	71.7837	0.26048	240.205	14164573	10038485	0.0294881	5.33937e-05	0.0025988	1.60689e-05	XY	0.201389	0.201054	H2a1c	I1	3.11284	8	1992	2056	2.36216	3.86352		0.00896546	0.02421005	1.06762	8	1390	1405	0.530219	1.60501
155	urm160 (x1.3)	Krzewinska et al., 2018; Rodríguez-Varela et al., 2023; This study	90160	Sigtuna (Kyrka 1, St. Urmakaren)	mat	Mand dx/sin	XY	90160	17	4	65.1671	1.48623	328.216	91942037	63612569	0.0277847	2.06069e-05	0.00232138	6.03389e-06	XY	0.183894	0.18346	H1q	R1b1a1a2a1a2b1c1b6	5.25784	5	1874	1978	4.27424	6.24144	0.999167	0.01297482	0.009827469	1.90476	4	1339	1365	1.1796	2.62992
156	WES001	Rodríguez-Varela et al., 2023	Grave 30	Westerhus	ad	P1 mand, dx	XX	Grave 30	39	9	101.772	1.209	194.391	47224241	32088261	0.0601018	4.19576e-05	0.000101938	1.78226e-06	XX	0.0623767	0.0614023	U5a1	--	5.87711	6	1057	1123	4.5015	7.25273		--	--	3.63423	6	822	853	2.37835	4.89012
157	WES003	Rodríguez-Varela et al., 2023	Grave 67	Westerhus	mat	Can mand, sin	XX	Grave 67	8	9	106.82	1.69563	485.513	62200632	42783655	0.0604238	3.64276e-05	8.64115e-05	1.42111e-06	XX	0.0512995	0.0518937	U4a3a	--	4.70041	10	3690	3872	4.03376	5.36707		--	--	2.92683	10	2985	3075	2.33105	3.5226
158	WES004 (DR)	Rodríguez-Varela et al., 2023	Grave 138	Westerhus	ad	P2 mand, sin	XY	Grave 138	70	21	105.337	18.7067	2189.53	667784226	491606106	0.0304871	7.75401e-06	0.00285047	2.40453e-06	XY	0.015284	0.0157508	I2	R1b1a1a2a1a2c1	2.90922	7	13583	13990	2.63072	3.18772		0.008345154	0.008319961	0.821243	7	10869	10959	0.65227	0.990215
159	WES005	Rodríguez-Varela et al., 2023	Grave 122	Westerhus	ad	P2 mand, dx	XY	Grave 122	64	9	98.382	4.03049	352.345	151471108	113337674	0.0306983	1.62031e-05	0.00282746	4.98766e-06	XY	0.0346639	0.0349988	HV0a	I1a1b3	5.44023	3	1321	1397	4.25085	6.62961		0.01065576	0.009843671	2.03515	3	1059	1081	1.19341	2.87689
160	WES008	Rodríguez-Varela et al., 2023	Grave 127	Westerhus	inf (10-11y)	M1 mand, dx	XY	Grave 127	64	8	81.3474	1.0893	411.996	70300741	37253561	0.0289594	2.74745e-05	0.00254604	8.25648e-06	XY	0.0795558	0.0792102	H1as1a	R1b1a1a2a1a2c1	3.92157	4	1960	2040	3.07924	4.7639		0.05804217	0.06062984	2.08206	4	1599	1633	1.38952	2.77459
161	WES009	This study	Grave 199	Westerhus	inf (10-11y)	Pd4 mand, sin	XY	Grave 199	15	9	117.72	0.471936	336.961	17151038	11026601	0.03209	5.3074e-05	0.00277257	1.5835e-05	XY	0.0562078	0.0557787	K1a1a2	R1a	6.00308	6	1832	1949	4.94846	7.05769	0.998677	0.1641976	0.1524695	4.14091	6	1551	1618	3.17011	5.11172
162	WES014	This study	Grave 189	Westerhus	ad	P1 mand sin	XY	Grave 189	33	9	111.883	0.739948	275.717	27987796	18243157	0.031215	4.07141e-05	0.00296698	1.27339e-05	XY	0.0490775	0.0480141	J1c5a	R1b1a1a2a1a2c1e2b3a1	5.0906	12	3300	3477	4.35997	5.82122	0.976496	0.05303051	0.06153971	4.12559	12	2626	2739	3.38077	4.87042
163	WES056	Rodríguez-Varela et al., 2023; This study	Grave 56 -ad	Westerhus	ad		XX	Grave 56 -ad	67	6	115.006	10.1142	584.15	305822471	237864495	0.0616973	1.56005e-05	5.5477e-05	4.82925e-07	XX	0.0383774	0.0388011	HV0a	--	3.8157282457	3	2067	2149	3.00574019387	4.62571629752	0.999463	--	--	0.81728	3	1699	1713	0.390915	1.24364
164	win001	Krzewinska et al., 2020, 2024;		Lund	mat	Femur dx	XY		8	9	83.7053	0.78877	9487.38	38620740	24645072	0.030077	3.4405e-05	0.002733	1.05162e-05	XY	0.0671516	0.0685194	H3b7	R-Z209 (R-BY54766)	3.51400276861	4	27183	28173	3.29898580812	3.7290197291	0.9985463 (downsize to 10%)	0.01109777	0.01099474	0.201511	4	21791	21835	0.142029	0.260994
165	win002	Krzewinska et al., 2020, 2024;		Lund	fetus	Femur sin	XY		12	9	84.324	0.960155	812.267	43686424	31462803	0.0301265	3.04743e-05	0.00279667	9.41485e-06	XY	0.04523	0.0446108	U5a1a1+152	R-DF17 (R-BY1806)	5.27426160338	3	3592	3792	4.56282412468	5.98569908207	0.9994798	0.01175653	0.01036408	2.07527	3	2784	2843	1.55125	2.5993

## Sheet: Table S3. MultipleBurialStats
Table S3. Summary statistics listing sex and age configuration in all included multiple burials. Individuals highlighted in red were excluded as they were they only ones yielding genomic data from a specific inhumation and thus no longer represent multiple burial.
	Abbreviations: MB = multiple burials; XY? - uncertain classification as male due to low coverage
																				Burial groups I (children (0-18 years) andult (> 18 years)						Sex distribution in burial groups									Burial groups II (fetuses (<0), infants (0–1 year), and children (>1–17 years), adults (>18 years)
			Archaeological information		Standard	Buial age			Molecular	Molecular						Burial sex distribution				Buial age															Buial age										adult
	Analysed	Box		Individual	ostelogical age	classification		Location	Sex	Sex	No	No inds								classification			Adult+			Adult+child	Adult+child	Adult+child	Adults	Adlts	Adults	Children	Children	Children	classification	Adult+	Adult+	Adult+					child	child	infat/child
No	Atlas ID	(org ID)	Burial Site	Age	estimation	in this study	Burial	vs. Church	Assignment	Assignment	MB	in MB	NA	XX	XY	Females	Males	Mix	NA	simplified	Age Adult	Age Child	child	Adults	Children	same sex	mixed sex	NA	same sex	mixed sex	NA	same sex	mixed sex	NA	detailed	child	Infants	Foetuses	Adults	Children	Infants	Foetuses	infant	foetus	foetus
1	mbv010	14a (180)	Västerhus	inf (0.25-0,5y)	Infans I	infant	14		XX	XX		1		1						child		1													infant
2	mbv011	14b (180)	Västerhus	inf (0.25y)	Infans I	infant			XX	Contamination	1	1	1						1	child		1			1									1	infant						1
3	mbv020	15a (200)	Västerhus	inf (0.25-0.5y)	Infans I	infant	15		XX	Contamination		1	1							child		1													infant
4	mbv021	15 (200)	Västerhus	ad	Adultus	adult			XX	XX	1	1		1					1	adult	1		1					1							adult		1
5	mbv030	20a (181)	Västerhus	inf (0.5y±0.25)	Infans I	infant	20		XX	XX		1		1						child		1													infant
6	mbv031	20	Västerhus	sen	Senilis	adult			XX	Contamination	1	1	1						1	adult	1		1					1							adult		1
7	mbv040	25a (191)	Västerhus	mat	Maturus	adult	25		XX	XX		1		1						adult	1														adult
8	mbv042	25c (191)	Västerhus	inf (0-0.25y)	Infans I	infant			XX	XX	1	1		1		1				child		1	1			1									infant		1
9	mbv050	35a (189)	Västerhus	inf (2.5-3y)	Infans I	child	35		XX	XX		1		1						child		1													child
10	mbv051	35b (189)	Västerhus	inf (0.25y)	Infans I	infant			XX	XX	1	1		1		1				child		1			1							1			infant								1
11	mbv060	41a	Västerhus	inf (0.5-0.75y)	Infans I	infant	41		XX	XX		1		1						child		1													infant
12	mbv061 - wes013	41	Västerhus	ad	Adultus	adult			XX	XX	1	1		1		1				adult	1		1			1									adult		1
13	mbv070	50 (77)	Västerhus	ad	Adultus	adult	50		XX	XX		1		1						adult	1														adult
14	mbv071	50b (77)	Västerhus	inf (0.25y)	Infans I	infant			XX	XX	1	1		1		1				child		1	1			1									infant		1
15	mbv080	55a (75)	Västerhus	ad	Adultus	adult	55		XX	XX		1		1						adult	1														adult
16	mbv081	55b (75)	Västerhus	inf (0.25y)	Infans I	infant			XX	XX	1	1		1		1				child		1	1			1									infant		1
17	mbv090	72a (79 or 49)	Västerhus	ad	Adultus	adult	72		XX	XX		1		1						adult	1														adult
18	mbv091	72b (79 or 49)	Västerhus	inf (1.5-2y)	Infans I	child			XX	XX	1	1		1		1				child		1	1			1									child	1
19	mbv100	88a (29)	Västerhus	inf (3-4y)	Infans I	child	88		XX	XX		1		1						child		1													child
20	mbv101	88b (29)	Västerhus	inf (1.5y)	Infans I	child			XX	XX	1	1		1		1				child		1			1							1			child					1
21	mbv110	89a (13)	Västerhus	mat	Maturus	adult	89		XY	XY		1			1					adult	1														adult
22	mbv111	89b (over 13A)	Västerhus	mat	Maturus	adult			XX	XX		1		1						adult	1														adult
23	mbv112	89c (13B)	Västerhus	ad	Adultus	adult			XX	XX		1		1						adult	1														adult
24	mbv113	89d (over 13A)	Västerhus	mat	Maturus	adult			XX	XX		1		1						adult	1														adult
25	mbv114	89e (over 13C)	Västerhus	mat	Maturus	adult			XX	XX	1	1		1				1		adult	1			1						1					adult				1
26	mbv120	93a (24a)	Västerhus	ad	Adultus	adult	93		XX	XX		1		1						adult	1														adult
27	mbv121	93b (24b)	Västerhus	ad	Adultus	adult			XX	XX		1		1						adult	1														adult
28	mbv122	93c (24)	Västerhus	inf (0.5y)	Infans I	infant			XX	XX		1		1						infant		1													infant
29	mbv123	93d (24)	Västerhus	inf (0.5-0.75y)	Infans I	infant			XY	XY		1			1					infant		1													infant
30	mbv124	93e (24)	Västerhus	inf (0.5-0.75y)	Infans I	infant			XX	XX	1	1		1				1		infant		1	1				1								infant		1
31	mbv130	94a (26a)	Västerhus	ad	Adultus	adult	94		XX	XX		1		1						adult	1														adult
32	mbv131 - sexing issue	94b (26b)	Västerhus	juv	Juvenis	adult			XY	XY		1			1					adult	1														adult
33	mbv132	94c (26)	Västerhus	sen	Senilis	adult			XX	Contamination	1	1	1					1		adult	1			1						1					adult				1
34	mbv140	97a (10)	Västerhus	ad	Adultus	adult	97		XX	XX		1		1						adult	1														adult
35	mbv141	97b (over 10)	Västerhus	ad	Adultus	adult			XX	XX		1		1						adult	1														adult
36	mbv142	97c (10)	Västerhus	inf (1.5-2y)	Infans I	child			XY	XY		1			1					child		1													child
37	mbv143	97d (10)	Västerhus	fetus/inf (9.5 mo GA-0y)	Foetus/Neonatus	infant			XY	XY	1	1			1			1		child		1	1				1								infant										1
38	mbv150	98a (over 14)	Västerhus	mat	Maturus	adult	98		XX	XX		1		1						adult	1														adult
39	mbv151	98b (14)	Västerhus	ad	Adultus	adult			XY	XY	1	1			1			1		adult	1			1						1					adult				1
40	mbv160	99a (44)	Västerhus	juv (18-20y)	Juvenis	adult	99		XY	XY		1			1					adult	1														adult
41	mbv161	99b (44)	Västerhus	inf (1.5-2y)	Infans I	child			XX	XX	1	1		1				1		child		1	1				1								child	1
42	mbv172	102c (36)	Västerhus	fetus/inf (9.5 mo GA-0y)	Foetus/Neonatus	foetus	102		XX	XX		1		1						child		1													foetus
43	mbv173	102d (36)	Västerhus	fetus/inf (9.5 mo GA-0y)	Foetus/Neonatus	foetus			XX	XX	1	1		1		1				child		1			1							1			foetus							1
44	mbv180	109a (56)	Västerhus	mat	Maturus	adult	109		XY	XY		1			1					adult	1														adult
45	mbv181	109b (56)	Västerhus	inf (1.5-2y)	Infans I	child			XY	XY	1	1			1		1			child		1	1			1									child	1
46	mbv190	115a (17 or 105)	Västerhus	mat	Maturus	adult	115		XY	XY		1			1					adult	1														adult
47	mbv191	115b (17 or105)	Västerhus	inf (3y)	Infans I	child			XY	XY	1	1			1		1			child		1	1			1									child	1
48	mbv200	116a(9)	Västerhus	ad	Adultus	adult	116		XY	XY		1			1					adult	1														adult
49	mbv201	116b (9)	Västerhus	inf (0-0.25y)	Infans I	infant			XY	XY	1	1			1		1			child		1	1			1									infant		1
50	mbv210	132a (153)	Västerhus	inf (newborn)	Infans I	infant	132		XY	XY		1			1					child		1													infant
51	mbv211	132b (153)	Västerhus	inf (2.5-3y)	Infans I	child			XY	XY	1	1			1		1			child		1			1							1			child								1
52	mbv220	136a (170a)	Västerhus	mat	Maturus	adult	136		XY?	XY		1			1					adult	1														adult
53	mbv221	136b (170a)	Västerhus	inf (10-11y)	Infans II	child			XY	XY		1			1					child		1													child
54	mbv222	136c (170a)	Västerhus	fetus/inf (9.5 mo GA-0y)	Foetus/Neonatus	foetus			XX	XX	1	1		1				1		child		1	1				1								foetus										1
55	mbv240	147a (82)	Västerhus	mat	Maturus	adult	147		XY	XY										adult															adult
56	mbv250	157a (110a)	Västerhus	mat	Maturus	adult	157		XY	XY		1			1					adult	1														adult
57	mbv251	157b (110b)	Västerhus	mat	Maturus	adult			XY	XY		1			1					adult	1														adult
58	mbv252	157c	Västerhus	inf (0.5-0.75y)	Infans I	infant			XY	XY		1			1					child		1													infant
59	mbv253	157d	Västerhus	inf (1-1.5y)	Infans I	child			XY	XY		1			1					child		1													child
60	mbv254	157e	Västerhus	inf (0.5-0.75y)	Infans I	infant			XX	XX	1	1		1				1		child		1	1				1								infant										1
61	mbv260	163a (134)	Västerhus	inf (5-6y)	Infans II	child	163		XX	XX		1		1						child		1													child
62	mbv261	163b (134)	Västerhus	inf (0.75y)	Infans I	infant			XY?	XY	1	1			1			1		child		1			1								1		infant								1
63	mbv270	166a (147a)	Västerhus	ad	Adultus	adult	166		XY	XY		1			1					adult	1														adult
64	mbv271	166b (147b)	Västerhus	ad	Adultus	adult			XY?	XY	1	1			1		1			adult	1			1					1						adult				1
65	mbv280	167a (149a)	Västerhus	inf (8y)	Infans II	child	167		XY	XY		1			1					child		1													child
66	mbv281	167b (149b)	Västerhus	mat	Maturus	adult			XY	XY		1			1					adult	1														adult
67	mbv282	167c (149c)	Västerhus	inf (14y)	Juvenis	child			XY	XY	1	1			1		1			child		1	1			1									child	1
68	mbv290	174a (5)	Västerhus	inf (1-1.5y)	Infans I	child	174		XY	XY		1			1					child		1													child
69	mbv291	174b (5)	Västerhus	fetus/inf (10 mo GA-0y)	Foetus/Neonatus	foetus			XY	XY	1	1			1		1			child		1			1							1			foetus									1
70	mbv300	191a (196)	Västerhus	inf (3±1y)	Infans I	child	191		XX?	Contamination		1	1							child		1													child
71	mbv301	191 (196)	Västerhus	ad	Adultus	adult			XY	XY	1	1			1				1	adult	1		1					1							adult	1
72	mbv310	195a (199)	Västerhus	mat	Maturus	adult	195		XY	XY		1			1					adult	1														adult
73	mbv311	195b (199)	Västerhus	inf (4y)	Infans I	child			XX	XX	1	1		1				1		child		1	1				1								child	1
74	mbv320 - wes007	200a	Västerhus	ad	Adultus	adult	200		XY	XY		1			1					adult															adult
75	mbv321	200b (162)	Västerhus	inf (4-5y)	Infans I	child			XY	XY	1	1			1		1			child		1	1			1									child	1
76	mbv330	205a (211)	Västerhus	juv (18y)	Juvenis	adult	205		XY	XY		1			1					adult	1														adult
77	mbv331	205b (211)	Västerhus	mat	Maturus	adult			XY	XY		1			1					adult	1														adult
78	mbv332	205c (211)	Västerhus	sen	Senilis	adult			XX	XX	1	1		1				1		adult	1			1						1					adult				1
79	mbv340	210a (212)	Västerhus	inf (10y)	Infans II	child	210		XY	XY		1			1					child		1													child
80	mbv341	210b (212)	Västerhus	inf (4-5y)	Infans I	child			XX	XX	1	1		1				1		child		1			1								1		child					1
81	fjk065	65a	Fjällkinge	ad	Adultus	adult	65		XY	XY		1			1					adult	1														adult
82	fjk066	65b	Fjällkinge	ad	Adultus	adult			XX?	XX	1	1		1				1		adult	1			1						1					adult				1
83	fjk952	952a	Fjällkinge	inf (9-12 mo)	Infans I	infant	952		XX	XX		1		1						child		1													infant
84	fjk953	952b	Fjällkinge	inf (6-9 mo)	Infans I	infant			XY	XY	1	1			1			1		child		1			1					1					infant						1
85	mbs010	214	Sigtuna	ad	Adultus	adult	Id 91214, 91217	S	XX	XX		1		1						adult	1														adult
86	mbs011	217	Sigtuna	fetus	Foetus	foetus		S	XY	XY	1	1			1			1		child		1	1				1								foetus			1
87	mbs021	193	Sigtuna	ad	Adultus	adult	Id 91193, 91194	S	XY	XY		1			1					adult	1														adult
88	mbs022	194	Sigtuna	inf, 9m	Infans I	infant		S	XY	XY	1	1			1		1			child		1	1			1									infant		1
89	mbs031	132	Sigtuna	inf, 1.5y	Infans I	child	Id 91132, 91133	S	XX	XX		1		1						child		1													child
90	mbs032	133	Sigtuna	inf, 4-5y	Infans I	child		S	XX	XX	1	1		1		1				child		1			1							1			child					1
91	mbs041	3501	Sigtuna	inf, 11-12y	InfansII	child	Si 3514-3501	S	XY?	XY		1			1					child		1													child
92	mbs042	3514	Sigtuna	inf, 3-4y	Infans I	child		S	XX	XX	1	1		1				1		child		1			1								1		child					1
93	mbs051	3029	Sigtuna	mat	Maturus	adult	Si 3029-3044	S	XX	XX		1		1						adult	1														adult
94	mbs052	3044	Sigtuna	inf, 1.5-2y	Infans I	child		S	XX	XX	1	1		1		1				child		1	1			1									child	1
95	mbs062	3262	Sigtuna	ad	Adultus	adult	Si 3263-3262	S	XX	XX		1		1						adult	1														adult
96	mbs061	3263	Sigtuna	inf, 6-7y	Infans II	child		S	XX	XX	1	1		1		1				child		1	1			1									child	1
97	mbs071	3437	Sigtuna	juv	Juvenis	adult	Si 3437-3449	S	XY	XY		1			1					adult	1														adult
98	mbs072	3449	Sigtuna	fetus	Foetus	foetus		S	XY	XY	1	1			1		1			child		1	1			1									foetus			1
99	mbs081	3182	Sigtuna	ad	Adultus	adult	Si3182-3183	S	XY	XY		1			1					adult	1														adult
100	mbs082	3183	Sigtuna	inf, 6m	Infans I	infant		S	XY	XY	1	1			1		1			child		1	1			1									infant		1
101	mbs091	3288	Sigtuna	ad	Adultus	adult	Si 3288-3293	S	XX	XX		1		1						adult	1														adult
102	mbs092	3293	Sigtuna	ad	Adultus	adult		S	XY	XY	1	1			1			1		adult	1			1						1					adult				1
103	mbs101	3460	Sigtuna	ad	Adultus	adult	Si 3462-3460-3515	S?	XY?	XY		1			1					adult	1														adult
104	mbs102	3462	Sigtuna	ad	Adultus	adult		S?	XY	XY		1			1					adult	1														adult
105	mbs103	3515	Sigtuna	mat	Maturus	adult		S?	XY?	XY	1	1			1		1			adult	1			1					1						adult				1
106	mbs111	88	Sigtuna	juv	Juvenis	adult	Id 97088, 97089	S/S-E	XX	Contamination		1	1							adult	1														adult
107	mbs112	89	Sigtuna	mat	Maturus	adult		S/S-E	XX	XX	1	1		1					1	adult	1			1							1				adult				1
108	mbs121	52	Sigtuna	juv	Juvenis	adult	Id 97053, 97052	S/S-E	XY	XY		1			1					adult	1														adult
109	mbs122	53	Sigtuna	ad	Adultus	adult		S/S-E	XY	XY	1	1			1		1			adult	1			1					1						adult				1
110	mbs131	119	Sigtuna	inf, 4.5y	Infans I	child	Id 97120, 97119	S/S-E	XY?	XY		1			1					child		1													child
111	mbs132	120	Sigtuna	juv	Juvenis	adult		S/S-E	XX	XX	1	1		1				1		adult	1		1				1								adult	1
112	mbs141	110	Sigtuna	inf, 4y	Infans I	child	Id 97112, 97110	S/S-E	XY?	XY		1			1					child		1													child
113	mbs142	112	Sigtuna	inf, 2y	Infans I	child		S/S-E	XY	XY	1	1			1		1			child		1			1							1			child					1
114	mbs151	95	Sigtuna	ad	Adultus	adult	Id 97096, 97095	S/S-E	XX	Consistent_with_XX										adult															adult
115	mbs161	188A	Sigtuna	ad	Adultus	adult	Id 01188A, 01188B	S-W	XX	XX		1		1						adult	1														adult
116	mbs162	188B	Sigtuna	fetus	Foetus	foetus		S-W	XX	XX	1	1		1		1				child		1	1			1									foetus			1
117	mbs171	12	Sigtuna	juv	Juvenis	adult	Id 98012, 98033	S	XY?	XY		1			1					adult	1														adult
118	mbs172	33	Sigtuna	mat	Maturus	adult		S	XY	XY	1	1			1		1			adult	1			1					1						adult				1
119	win001		Lund	mat	Maturus	adult		x	XY	XY		1			1					adult															adult
120	win002		Lund	foetus	Foetus	foetus		x	XY	XY	1	1			1		1			child			1			1									foetus			1
											51	118	6	53	59	12	16	18	5	multiple burials	57	58	28	11	12	17	8	3	4	7	1	7	3	1		11	10	4	11	5	2	1	3	1	3
													0.0508475	0.449153	0.5	0.235294	0.313725	0.352941	0.0980392	single burials	25	2	0.54902	0.215686	0.235294	0.333333	0.156863	0.0588235	0.0784314	0.137255	0.0196078	0.137255	0.0588235	0.0196078		0.215686	0.196078	0.0784314	0.215686	0.0980392	0.0392157	0.0196078	0.0588235	0.0196078	0.0588235
																					published here
																											All	Same sex	Mixed sex	Missing sex
																										All	51	28	18	5
																										Adult_Child	28	17	8	3	28
																										Adults	12	4	7	1	12
																										Children	11	7	3	1	11
																											51	28	18

## Sheet: Table S4. Relatedness_datasets
Table S4. Datasets used in various analyses depending on relatedness status of the co-analysed individuals. Individuals marked in blue under "Analysed Atlas ID" (n=23) have been removed from various analyses due to relatedness.
Ind	Analysed		Box;	Burial/Site	Individual	Bone		Relatedness status according to READ)	Used in	Used in	Used in
No	Atlas ID	Publication	(org ID)		Age		Burial	(red - removed from kinship analyses due to low coverage	PCA	Imputation	ancIBD
1	mbv010*	This study	14a (180)	Västerhus	inf	petrus dx	14	Unrelated	+	+	-
2	mbv011	This study	14b (180)	Västerhus	inf	humerus dx		Removed	-	-	-
3	mbv020	This study	15a (200)	Västerhus	inf	radius sin	15	Unrelated	+	-	-
4	mbv021	This study	15 (200)	Västerhus	Adlt	PM 2 sin max		Unrelated	+	+	+
5	mbv030	This study	20a (181)	Västerhus	inf	petrus sin	20	Unrelated	+	+	+
6	mbv031	This study	20	Västerhus	sen	petrus sin		Second Degree - mbv071, mbv111, mbv321	+	-	-
7	mbv040	This study	25a (191)	Västerhus	mat	mandible (M2 sin)	25	Unrelated	+	+	+
8	mbv042	This study	25c (191)	Västerhus	inf	petrous, pars basilaris		Removed	-	-	-
9	mbv050	This study	35a (189)	Västerhus	inf	petrus sin	35	Removed	-	-	-
10	mbv051	This study	35b (189)	Västerhus	inf	petrus sin		Unrelated	+	+	-
11	mbv060	This study	41a	Västerhus	inf	petrus dx	41	Unrelated	+	+	-
12	mbv061 - wes013	This study	41	Västerhus	ad	DONE - WES013		Unrelated	+	+	+
13	mbv070	This study	50 (77)	Västerhus	ad	I1 sin max	50	Second degree - mbv124	+	+	+
14	mbv071	This study	50b (77)	Västerhus	inf	petrus dx		Second degree - mbv124, mbv031	+	+	+
15	mbv080	This study	55a (75)	Västerhus	ad	mandible (M3 sin)	55	Second degree - mbv253, mbv142, mbv130	+	+	-
16	mbv081	This study	55b (75)	Västerhus	inf	petrus dx		Unrelated	+	+	+
17	mbv090	This study	72a (79 or 49)	Västerhus	ad	M2 sin max	72	Unrelated	+	+	+
18	mbv091*	This study	72b (79 or 49)	Västerhus	inf	petrus sin		Unrelated	+	-	-
19	mbv100	This study	88a (29)	Västerhus	inf	petrus sin	88	Unrelated	+	-	-
20	mbv101	This study	88b (29)	Västerhus	inf	petrus dx		Unrelated	+	-	-
21	mbv110	This study	89a (13)	Västerhus	mat	PM1 sin mand	89	Unrelated	+	+	+
22	mbv111	This study	89b (over 13A)	Västerhus	mat	M2 max dx		First degree - mbv250, wes056; Second degree - mbv130, mbv251, mbv172, mbv031	+	+	+
23	mbv112	This study	89c (13B)	Västerhus	ad	mandible (I sin)		Removed	-	-	-
24	mbv113	This study	89d (over 13A)	Västerhus	mat	PM1 dx mand		Unrelated	+	+	+
25	mbv114	This study	89e (over 13C)	Västerhus	mat	mandible (M sin)		Second degree - mbv253	+	+	+
26	mbv120	This study	93a (24a)	Västerhus	ad	M1 sin mand	93	Unrelated	+	+	+
27	mbv121*	This study	93b (24b)	Västerhus	ad	PM 2 sin mand		Unrelated	+	+	+
28	mbv122*	This study	93c (24)	Västerhus	inf	petrus dx		Unrelated	+	+	-
29	mbv123	This study	93d (24)	Västerhus	inf	petrus dx		Unrelated	+	+	+
30	mbv124	This study	93e (24)	Västerhus	inf	petrus sin		Second degree - mbv070, mbv071	+	+	-
31	mbv130	This study	94a (26a)	Västerhus	ad	PM2 dx max	94	Second degree - mbv111, mbv254, mbv080, wes056, mbv250	+	+	+
32	mbv131 - wes006	This study	94b (26b)	Västerhus	juv	mandible (M3 dx)		Second degree - wes002, wes011	+	+	+
33	mbv132	This study	94c (26)	Västerhus	sen	femur dx		Removed	-	-	-
34	mbv140	This study	97a (10)	Västerhus	ad	mandible (M3 sin)	97	Unrelated	+	+	+
35	mbv141	This study	97b (over 10)	Västerhus	ad	PM1 dx max		Unrelated	+	+	+
36	mbv142	This study	97c (10)	Västerhus	inf	petrus dx		Second degree - mbv080	+	+	+
37	mbv143	This study	97d (10)	Västerhus	inf	femur sin		Unrelated	+	+	-
38	mbv150	This study	98a (over 14)	Västerhus	mat	C1 dx mand	98	Unrelated	+	+	+
39	mbv151	This study	98b (14)	Västerhus	ad	M2 sin		Unrelated	+	+	+
40	mbv160	This study	99a (44)	Västerhus	juv	mandible (M2 dx)	99	First degree - mbv130	+	+	+
41	mbv161	This study	99b (44)	Västerhus	inf	petrus dx		Unrelated	+	+	+
42	mbv172	This study	102c (36)	Västerhus	inf	femur dx		First degree - mbv173, wes056; Second degree - mbv111, mbv250, mbv190	+	-	-
43	mbv173	This study	102d (36)	Västerhus	inf	femur dx		First degree - mbv172, wes056; Second degree - mbv250, mbv190	+	+	-
44	mbv180	This study	109a (56)	Västerhus	mat	M2 sin mx	109	Unrelated	+	+	+
45	mbv181	This study	109b (56)	Västerhus	inf	petrus dx		Second degree - mbv290	+	+	+
46	mbv190	This study	115a (17 or 105)	Västerhus	mat	PM2 dx mand	115	First degree - mbv250, wes056; Second degree - mbv172, mbv173, mbv251, mbv330, mbv332	+	+	+
47	mbv191	This study	115b (17 or105)	Västerhus	inf	petrus dx		Unrelated	+	+	+
48	mbv200	This study	116a(9)	Västerhus	ad	mandible (M3 sin)	116	Unrelated	+	+	+
49	mbv201	This study	116b (9)	Västerhus	inf	petrus dx		Second degree - mbv253	+	+	+
50	mbv210	This study	132a (153)	Västerhus	inf	petrus sin	132	Unrelated	+	-	-
51	mbv211	This study	132b (153)	Västerhus	inf	petrus dx		Unrelated	+	+	-
52	mbv220	This study	136a (170a)	Västerhus	mat	PM2 dx mand	136	Removed	-	-	-
53	mbv221	This study	136b (170a)	Västerhus	inf	petrus sin		Unrelated	+	+	+
54	mbv222	This study	136c (170a)	Västerhus	inf	humerus sin		Removed	-	-	-
55	mbv240	This study	147a (82)	Västerhus	mat	mandible (P2 sin)	147	First degree- mbv260; Second degree - mbv321	+	+	+
56	mbv250	This study	157a (110a)	Västerhus	mat	M2 dx mand	157	First degree - mbv111, mbv190, mbv251, wes056; Second degree - mbv172, mbv173, mbv130	+	+	+
57	mbv251	This study	157b (110b)	Västerhus	mat	PM2 dx mand		First degree - mbv250; Second degree - mbv111, mbv190, wes056	+	+	+
58	mbv252	This study	157c	Västerhus	inf	X - need sorting		Unrelated	+	+	+
59	mbv253	This study	157d	Västerhus	inf	X - need sorting		Second degree - mbv080, mbv201, mbv114	+	+	+
60	mbv254	This study	157e	Västerhus	inf	X - need sorting		Second degree - mbv130, mbv291	+	+	+
61	mbv260	This study	163a (134)	Västerhus	inf	petrus dx	163	First degree mbv240; Second degree - mbv321	+	+	-
62	mbv261*	This study	163b (134)	Västerhus	inf	occipital bone		Removed	-	-	-
63	mbv270	This study	166a (147a)	Västerhus	ad	PM1 sin mand	166	Unrelated	+	+	+
64	mbv271*	This study	166b (147b)	Västerhus	ad	Pm2 sin mand		Removed	-	-	-
65	mbv280	This study	167a (149a)	Västerhus	inf	Md2 sin max	167	Unrelated	+	+	-
66	mbv281	This study	167b (149b)	Västerhus	mat	M3 sin mand		Unrelated	+	+	+
67	mbv282	This study	167c (149c)	Västerhus	inf	mandible		Removed	-	-	-
68	mbv290	This study	174a (5)	Västerhus	inf	petrus dx	174	Second degree - mbv181	+	+	+
69	mbv291	This study	174b (5)	Västerhus	inf	petrus dx		Second degree - mbv254	+	+	+
70	mbv300*	This study	191a (196)	Västerhus	inf	maxilla dx	191	Removed	-	-	-
71	mbv301	This study	191 (196)	Västerhus	ad	I2 dx max		Unrelated	+	+	+
72	mbv310	This study	195a (199)	Västerhus	mat	PM1 dx mand	195	Unrelated	+	+	+
73	mbv311	This study	195b (199)	Västerhus	inf	petrous sin		Second degree - mbv331	+	+	+
74	mbv320 - wes007	RRV	200a	Västerhus	ad	DONE -WES007	200	Unrelated	+	+	+
75	mbv321	This study	200b (162)	Västerhus	inf	Took the whole cranium (pd dx)		Second degree - mbv240, mbv260, mbv031	+	-	-
76	mbv330	This study	205a (211)	Västerhus	juv	PM1 sn max	205	First degree - mbv332; Second degree - mbv190, mbv341	+	+	-
77	mbv331	This study	205b (211)	Västerhus	mat	a bag of bones, maxilla mainly		Second degree - mbv 311, mbv340	+	+	+
78	mbv332	This study	205c (211)	Västerhus	sen	petrus sin		First degree - mbv330; Second degree - mbv190, mbv341	+	+	-
79	mbv340	This study	210a (212)	Västerhus	inf	petrus sin	210	Second degree - mbv331	+	+	-
80	mbv341	This study	210b (212)	Västerhus	inf	petrus sin		Second degree - mbv332, mbv330	+	+	+
81	fjk065	This study	65a	Fjällkinge	ad		65	Unrelated	+	+	+
82	fjk066*	This study	65b	Fjällkinge	ad			Removed	-	-	-
83	fjk952*	This study	952a	Fjällkinge	ad		952	Removed	-	-	-
84	fjk953	This study	952b	Fjällkinge	ad			Unrelated	+	-	-
85	mbs010*	This study	214	Sigtuna	ad	2PM mand sin	Id 91214, 91217	Removed	-	-	-
86	mbs011	This study	217	Sigtuna	foetus	petrosa ?		Unrelated	+	+	+
87	mbs021	This study	193	Sigtuna	ad	2I max sin	Id 91193, 91194	Second degree - mbs022		-	-
88	mbs022	This study	194	Sigtuna	Inf, 9m	Temp. Sin		Second degree - mbs021	+	+	+
89	mbs031	This study	132	Sigtuna	Inf, 1.5yo	Temp. Dx	Id 91132, 91133	Unrelated	+	+	+
90	mbs032	This study	133	Sigtuna	inf, 4-5yo	Temp. Dx		Unrelated	+	+	+
91	mbs041*	This study	3501	Sigtuna	inf, 11-12yo	Femur right	Si 3514-3501	Removed	-	-	-
92	mbs042	This study	3514	Sigtuna	inf, 3-4yo	Temp. Sin		Unrelated	+	+	+
93	mbs051	This study	3029	Sigtuna	mat	2PM max dx	Si 3029-3044	Unrelated	+	-	-
94	mbs052	This study	3044	Sigtuna	inf, 1.5-2yo	Temp. Sin		Unrelated	+	+	-
95	mbs062	This study	3262	Sigtuna	ad	temp. Sin	Si 3263-3262	Unrelated	+	+	+
96	mbs061	This study	3263	Sigtuna	inf, 6-7yo	Radius left		Unrelated	+	+	-
97	mbs071	This study	3437	Sigtuna	juv	2PM max sin	Si 3437-3449	Unrelated	+	+	-
98	mbs072	This study	3449	Sigtuna	foetus	Temp. Dx		Unrelated	+	+	+
99	mbs081	This study	3182	Sigtuna	ad	1PM max sin	Si3182-3183	Unrelated	+	+	+
100	mbs082	This study	3183	Sigtuna	inf, 6m	Temp. Dx		Unrelated	+	+	+
101	mbs091	This study	3288	Sigtuna	ad	2PM max dx	Si 3288-3293	Unrelated	+	+	+
102	mbs092	This study	3293	Sigtuna	ad	1PM max sin		Unrelated	+	+	+
103	mbs101	This study	3460	Sigtuna	ad	Radius left	Si 3462-3460-3515	Removed	-	-	-
104	mbs102	This study	3462	Sigtuna	ad	2PM mand sin		Second degree - mbs122	+	-	-
105	mbs103	This study	3515	Sigtuna	mat	Canine max sin		Removed	-	-	-
106	mbs111	This study	88	Sigtuna	juv	Radius left	Id 97088, 97089	Removed	-	-	-
107	mbs112	This study	89	Sigtuna	mat	2PM max sin		Unrelated	+	+	+
108	mbs121	This study	52	Sigtuna	juv	2I mand sin	Id 97053, 97052	Unrelated	+	+	+
109	mbs122	This study	53	Sigtuna	ad	2PM mand dx		Second degree - mbs102	+	-	-
110	mbs131	This study	119	Sigtuna	inf, 4.5yo	Temp. Sin	Id 97120, 97119	Removed	-	-	-
111	mbs132	This study	120	Sigtuna	juv	1PM max dx		Unrelated	+	+	+
112	mbs141	This study	110	Sigtuna	inf, 4yo	dm1 dx/1PM mand dx	Id 97112, 97110	Removed	-	-	-
113	mbs142	This study	112	Sigtuna	inf, 2yo	Temp. Dx		Unrelated	+	+	+
114	mbs151	This study	95	Sigtuna	ad	Temp. dx	Id 97096, 97095	Unrelated	+	+	+
115	mbs161	This study	188A	Sigtuna	adt	femur left	Id 01188A, 01188B	First degree - mbs162	+	+	+
116	mbs162	This study	188B	Sigtuna	foetus	Temp. Sin		First degree - mbs161	+	+	+
117	mbs171	This study	12	Sigtuna	juv	2PM mand sin	Id 98012, 98033	Removed	-	-	-
118	mbs172	This study	33	Sigtuna	mat	?PM mand ?		Unrelated	+	+	+
119	bns004	This study	8004	Sigtuna (Bensistationen)				Unrelated	+	+	+
120	bns012	This study	8012	Sigtuna (Bensistationen)				Unrelated	+	+	+
121	bns027	This study	8027	Sigtuna (Bensistationen)				Unrelated	+	+	+
122	bns057	This study	8057	Sigtuna (Bensistationen)				Unrelated	+	+	+
123	fjk056	This study	grav 56	Fjälkinge				Unrelated	+	+	+
124	fjk109	This study	grav 1109	Fjälkinge				Unrelated	+	+	+
125	fjk363	This study	grav 363	Fjälkinge				Unrelated	+	+	+
126	fjk531	This study	grav 1	Fjälkinge				Identical Twins/Same Individual as fjk533	+	+	+
127	fjk533	This study	grav 3	Fjälkinge				Identical Twins/Same Individual as fjk531	+	+	+
128	fjk534	This study	grav 4	Fjälkinge				Unrelated	+	+	+
129	fjk545	This study	grav 545	Fjälkinge				Unrelated	+	+	+
130	grt022	This study	93022	Sigtuna (Kyrka 1, St. Gertrud)				Unrelated	+	+	+
131	grt035 (x3.2)	MK/RRV/This study	95035	Sigtuna (Kyrka 1, St. Gertrud)				Unrelated	+	+	+
132	grt036 (x2.2)	MK/RRV/This study	95036	Sigtuna (Kyrka 1, St. Gertrud)				Unrelated	+	+	+
133	grt060	This study	95060	Sigtuna (Kyrka 1, St. Gertrud)				Unrelated	+	+	+
134	grt061	This study	95061	Sigtuna (Kyrka 1, St. Gertrud)				Unrelated	+	+	+
135	gtm021 (x0.43)	MK/RRV/This study	14021	Sigtuna (Götesmack)				Unrelated	+	+	+
136	gtm029	This study	14029	Sigtuna (Götesmack)				Unrelated	+	+	+
137	kal006 (x1.2)	MK/RRV/This study	7006	kv Kållandet, gravgård				Unrelated	+	+	+
138	kal009 (x0.19)	MK/RRV/This study	7009	kv Kållandet, gravgård				Unrelated	+	+	-
139	nuf001; 84001 (x3.7)	MK/RRV/This study	84001	Sigtuna (Nunnan)				Unrelated	+	+	+
140	nuf002 (x0.16)	MK/RRV/This study	84002	Sigtuna (Nunnan)				Unrelated	+	+	+
141	nuf005; 4005 (x1.03)	MK/RRV/This study	84005	Sigtuna (Nunnan)				Unrelated	+	+	+
142	nuf018	This study	84018	Sigtuna (Nunnan)				Unrelated	+	+	+
143	nuf020	This study	84020	Sigtuna (Nunnan)				Unrelated	+	+	+
144	nuf025	This study	84025	Sigtuna (Nunnan)				Unrelated	+	+	+
145	nuf029	This study	84029	Sigtuna (Nunnan)				Unrelated	+	+	+
146	nuf030	This study	84030	Sigtuna (Nunnan)				Unrelated	+	+	+
147	nuf035; 84035 (x0.2)	MK/RRV/This study	84035	Sigtuna (Nunnan)				Unrelated	+	+	-
148	nuf054	This study	84054	Sigtuna (Nunnan)				Unrelated	+	+	+
149	stg011	This study	83011	Sigtuna (Kyrka 1, St. Gertrud)				Unrelated	+	+	+
150	stg018	This study	83018	Sigtuna (Kyrka 1, St. Gertrud)				Unrelated	+	+	+
151	stg020 (x0.18)	MK/RRV/This study	83020	Sigtuna (Kyrka 1, St. Gertrud)				Unrelated	+	+	-
152	stg026 (x0.61)	MK/RRV/This study	83026	Sigtuna (Kyrka 1, St. Gertrud)				Unrelated	+	+	+
153	stl002; 97002 (x0.12)	MK/RRV/This study	97002	Sigtuna (St Lars)				Unrelated	+	+	-
154	urm035 (x0.26)	MK/RRV/This study	90035	Sigtuna (Kyrka 1, St. Urmakaren)				Unrelated	+	+	+
155	urm160 (x1.3)	MK/RRV/This study	90160	Sigtuna (Kyrka 1, St. Urmakaren)				Unrelated	+	+	+
156	WES001	NP/RRV	Grave 30 - ad	Westerhus	ad			Unrelated	+	+	+
157	WES003	NP/RRV	Grave 67 - mat	Westerhus	mat			Unrelated	+	+	+
158	WES004	NP/RRV	Grave138 - ad	Westerhus	ad			Unrelated	+	+	+
159	WES005	NP/RRV	Grave 122 - ad	Westerhus	ad			Unrelated	+	+	+
160	WES008	NP	Grave 127 - 10yo	Westerhus	10yo			Unrelated	+	+	+
161	WES009	This study	Grave 199 - 10yo	Westerhus	10yo			Unrelated	+	+	+
162	WES014	This study	Grave 189 - ad	Westerhus	ad			Unrelated	+	+	+
163	WES056	RRV	Grave 56 -ad	Westerhus	ad		56	Unrelated	+	+	+
164	win001	win1&2		Lund	ad			Second degree - win001	+	+	+
165	win002	win1&2		Lund	foetus			Second degree - win002	+	+	+

## Sheet: Table S5. READ_EGDP_transv
Table S5. READ results using transversions from EGDP.
Pair Individuals	Relationship	Z_upper	Z_lower
bns004bns012	Unrelated	NA	-14.3606
bns004bns027	Unrelated	NA	-14.2544
bns004bns057	Unrelated	NA	-14.2879
bns004fjk056	Unrelated	NA	-15.5577
bns004fjk109	Unrelated	NA	-13.8444
bns004fjk363	Unrelated	NA	-14.7319
bns004fjk531	Unrelated	NA	-15.5707
bns004fjk533	Unrelated	NA	-8.46452
bns004fjk534	Unrelated	NA	-14.2599
bns004fjk545	Unrelated	NA	-13.5011
bns004grt022	Unrelated	NA	-12.1359
bns004grt035	Unrelated	NA	-14.9371
bns004grt036	Unrelated	NA	-14.704
bns004grt060	Unrelated	NA	-14.1142
bns004grt061	Unrelated	NA	-15.0617
bns004gtm021	Unrelated	NA	-16.1868
bns004gtm029	Unrelated	NA	-13.854
bns004gtm127	Unrelated	NA	-14.8613
bns004kal006	Unrelated	NA	-16.0771
bns004kal009	Unrelated	NA	-10.9867
bns004kls001	Unrelated	NA	-15.0637
bns004nuf001	Unrelated	NA	-15.0008
bns004nuf002	Unrelated	NA	-16.0984
bns004nuf005	Unrelated	NA	-16.9646
bns004nuf018	Unrelated	NA	-11.4929
bns004nuf020	Unrelated	NA	-15.529
bns004nuf025	Unrelated	NA	-14.1666
bns004nuf029	Unrelated	NA	-13
bns004nuf030	Unrelated	NA	-13.6939
bns004nuf035	Unrelated	NA	-14.5939
bns004nuf052	Unrelated	NA	-14.7583
bns004nuf054	Unrelated	NA	-12.1182
bns004stg011	Unrelated	NA	-14.6668
bns004stg018	Unrelated	NA	-14.3122
bns004stg020	Unrelated	NA	-13.2344
bns004stg021	Unrelated	NA	-16.7206
bns004stg026	Unrelated	NA	-16.7328
bns004stl002	Unrelated	NA	-8.0455
bns004urm035	Unrelated	NA	-11.8557
bns004urm160	Unrelated	NA	-14.4618
bns004WES001	Unrelated	NA	-14.4032
bns004WES002	Unrelated	NA	-12.2382
bns004WES003	Unrelated	NA	-14.8819
bns004WES004	Unrelated	NA	-15.5356
bns004WES005	Unrelated	NA	-14.3337
bns004WES008	Unrelated	NA	-16.1886
bns004wes009	Unrelated	NA	-15.0505
bns004WES010	Unrelated	NA	-10.6363
bns004WES011	Unrelated	NA	-9.63732
bns004WES012	Unrelated	NA	-11.0872
bns004wes014	Unrelated	NA	-14.0409
bns004wes056	Unrelated	NA	-15.3507
bns012bns027	Unrelated	NA	-14.5326
bns012bns057	Unrelated	NA	-15.6416
bns012fjk056	Unrelated	NA	-16.9865
bns012fjk109	Unrelated	NA	-14.2977
bns012fjk363	Unrelated	NA	-14.1482
bns012fjk531	Unrelated	NA	-16.7476
bns012fjk533	Unrelated	NA	-10.7203
bns012fjk534	Unrelated	NA	-15.4548
bns012fjk545	Unrelated	NA	-14.9262
bns012grt022	Unrelated	NA	-14.2428
bns012grt035	Unrelated	NA	-15.6505
bns012grt036	Unrelated	NA	-16.3429
bns012grt060	Unrelated	NA	-14.3322
bns012grt061	Unrelated	NA	-15.1486
bns012gtm021	Unrelated	NA	-17.0751
bns012gtm029	Unrelated	NA	-14.4731
bns012gtm127	Unrelated	NA	-17.1246
bns012kal006	Unrelated	NA	-17.5447
bns012kal009	Unrelated	NA	-13.4241
bns012kls001	Unrelated	NA	-15.751
bns012nuf001	Unrelated	NA	-16.8546
bns012nuf002	Unrelated	NA	-17.3201
bns012nuf005	Unrelated	NA	-17.1673
bns012nuf018	Unrelated	NA	-12.4073
bns012nuf020	Unrelated	NA	-16.5979
bns012nuf025	Unrelated	NA	-13.8597
bns012nuf029	Unrelated	NA	-14.3682
bns012nuf030	Unrelated	NA	-13.9176
bns012nuf035	Unrelated	NA	-15.7268
bns012nuf052	Unrelated	NA	-15.9594
bns012nuf054	Unrelated	NA	-14.92
bns012stg011	Unrelated	NA	-15.9368
bns012stg018	Unrelated	NA	-15.266
bns012stg020	Unrelated	NA	-15.1009
bns012stg021	Unrelated	NA	-16.2561
bns012stg026	Unrelated	NA	-16.8312
bns012stl002	Unrelated	NA	-8.61224
bns012urm035	Unrelated	NA	-13.1108
bns012urm160	Unrelated	NA	-15.6724
bns012WES001	Unrelated	NA	-14.7865
bns012WES002	Unrelated	NA	-12.1465
bns012WES003	Unrelated	NA	-16.2944
bns012WES004	Unrelated	NA	-16.5276
bns012WES005	Unrelated	NA	-16.3272
bns012WES008	Unrelated	NA	-16.8942
bns012wes009	Unrelated	NA	-14.7581
bns012WES010	Unrelated	NA	-8.39801
bns012WES011	Unrelated	NA	-12.2883
bns012WES012	Unrelated	NA	-12.8257
bns012wes014	Unrelated	NA	-14.9982
bns012wes056	Unrelated	NA	-15.7311
bns027bns057	Unrelated	NA	-14.9355
bns027fjk056	Unrelated	NA	-15.6451
bns027fjk109	Unrelated	NA	-12.209
bns027fjk363	Unrelated	NA	-15.0651
bns027fjk531	Unrelated	NA	-16.2872
bns027fjk533	Unrelated	NA	-9.39438
bns027fjk534	Unrelated	NA	-14.699
bns027fjk545	Unrelated	NA	-14.3862
bns027grt022	Unrelated	NA	-13.4962
bns027grt035	Unrelated	NA	-16.3532
bns027grt036	Unrelated	NA	-14.8561
bns027grt060	Unrelated	NA	-14.4064
bns027grt061	Unrelated	NA	-15.1081
bns027gtm021	Unrelated	NA	-16.0383
bns027gtm029	Unrelated	NA	-13.77
bns027gtm127	Unrelated	NA	-15.4189
bns027kal006	Unrelated	NA	-16.0679
bns027kal009	Unrelated	NA	-11.5264
bns027kls001	Unrelated	NA	-15.098
bns027nuf001	Unrelated	NA	-15.5662
bns027nuf002	Unrelated	NA	-16.5862
bns027nuf005	Unrelated	NA	-16.1464
bns027nuf018	Unrelated	NA	-11.7216
bns027nuf020	Unrelated	NA	-15.6656
bns027nuf025	Unrelated	NA	-13.8338
bns027nuf029	Unrelated	NA	-13.5402
bns027nuf030	Unrelated	NA	-14.793
bns027nuf035	Unrelated	NA	-14.2761
bns027nuf052	Unrelated	NA	-15.8431
bns027nuf054	Unrelated	NA	-12.4383
bns027stg011	Unrelated	NA	-14.4243
bns027stg018	Unrelated	NA	-15.3574
bns027stg020	Unrelated	NA	-14.0355
bns027stg021	Unrelated	NA	-16.6205
bns027stg026	Unrelated	NA	-15.7107
bns027stl002	Unrelated	NA	-9.28674
bns027urm035	Unrelated	NA	-11.1644
bns027urm160	Unrelated	NA	-15.3402
bns027WES001	Unrelated	NA	-14.8213
bns027WES002	Unrelated	NA	-12.1832
bns027WES003	Unrelated	NA	-13.9072
bns027WES004	Unrelated	NA	-16.4533
bns027WES005	Unrelated	NA	-14.9108
bns027WES008	Unrelated	NA	-16.4067
bns027wes009	Unrelated	NA	-13.6388
bns027WES010	Unrelated	NA	-9.55068
bns027WES011	Unrelated	NA	-9.40001
bns027WES012	Unrelated	NA	-12.3912
bns027wes014	Unrelated	NA	-14.7218
bns027wes056	Unrelated	NA	-15.0994
bns057fjk056	Unrelated	NA	-15.0677
bns057fjk109	Unrelated	NA	-13.0779
bns057fjk363	Unrelated	NA	-13.423
bns057fjk531	Unrelated	NA	-16.7005
bns057fjk533	Unrelated	NA	-10.5528
bns057fjk534	Unrelated	NA	-14.163
bns057fjk545	Unrelated	NA	-13.9602
bns057grt022	Unrelated	NA	-14.1672
bns057grt035	Unrelated	NA	-17.0982
bns057grt036	Unrelated	NA	-15.1288
bns057grt060	Unrelated	NA	-14.5754
bns057grt061	Unrelated	NA	-16.1651
bns057gtm021	Unrelated	NA	-16.1141
bns057gtm029	Unrelated	NA	-13.3339
bns057gtm127	Unrelated	NA	-15.0585
bns057kal006	Unrelated	NA	-16.8323
bns057kal009	Unrelated	NA	-12.0029
bns057kls001	Unrelated	NA	-15.8825
bns057nuf001	Unrelated	NA	-15.4942
bns057nuf002	Unrelated	NA	-15.6297
bns057nuf005	Unrelated	NA	-16.7289
bns057nuf018	Unrelated	NA	-12.2822
bns057nuf020	Unrelated	NA	-16.5889
bns057nuf025	Unrelated	NA	-14.3142
bns057nuf029	Unrelated	NA	-13.4956
bns057nuf030	Unrelated	NA	-13.2955
bns057nuf035	Unrelated	NA	-14.7242
bns057nuf052	Unrelated	NA	-16.047
bns057nuf054	Unrelated	NA	-13.7517
bns057stg011	Unrelated	NA	-14.8719
bns057stg018	Unrelated	NA	-14.9936
bns057stg020	Unrelated	NA	-12.475
bns057stg021	Unrelated	NA	-16.2396
bns057stg026	Unrelated	NA	-16.7835
bns057stl002	Unrelated	NA	-8.27596
bns057urm035	Unrelated	NA	-11.9713
bns057urm160	Unrelated	NA	-14.9474
bns057WES001	Unrelated	NA	-15.2251
bns057WES002	Unrelated	NA	-11.659
bns057WES003	Unrelated	NA	-14.568
bns057WES004	Unrelated	NA	-16.4735
bns057WES005	Unrelated	NA	-16.5401
bns057WES008	Unrelated	NA	-16.1505
bns057wes009	Unrelated	NA	-15.2521
bns057WES010	Unrelated	NA	-8.3957
bns057WES011	Unrelated	NA	-11.0915
bns057WES012	Unrelated	NA	-11.9136
bns057wes014	Unrelated	NA	-14.4588
bns057wes056	Unrelated	NA	-15.403
fjk056fjk109	Unrelated	NA	-14.6905
fjk056fjk363	Unrelated	NA	-12.6733
fjk056fjk531	Unrelated	NA	-16.3485
fjk056fjk533	Unrelated	NA	-9.46953
fjk056fjk534	Unrelated	NA	-13.6849
fjk056fjk545	Unrelated	NA	-13.3017
fjk056grt022	Unrelated	NA	-13.333
fjk056grt035	Unrelated	NA	-15.8398
fjk056grt036	Unrelated	NA	-16.6479
fjk056grt060	Unrelated	NA	-15.8418
fjk056grt061	Unrelated	NA	-16.1732
fjk056gtm021	Unrelated	NA	-15.5417
fjk056gtm029	Unrelated	NA	-15.3994
fjk056gtm127	Unrelated	NA	-14.8733
fjk056kal006	Unrelated	NA	-18.6425
fjk056kal009	Unrelated	NA	-9.82523
fjk056kls001	Unrelated	NA	-14.6321
fjk056nuf001	Unrelated	NA	-16.4706
fjk056nuf002	Unrelated	NA	-16.1872
fjk056nuf005	Unrelated	NA	-15.2165
fjk056nuf018	Unrelated	NA	-12.0601
fjk056nuf020	Unrelated	NA	-14.9165
fjk056nuf025	Unrelated	NA	-14.4282
fjk056nuf029	Unrelated	NA	-13.6977
fjk056nuf030	Unrelated	NA	-14.0758
fjk056nuf035	Unrelated	NA	-11.1001
fjk056nuf052	Unrelated	NA	-15.0748
fjk056nuf054	Unrelated	NA	-12.4521
fjk056stg011	Unrelated	NA	-15.3123
fjk056stg018	Unrelated	NA	-15.9886
fjk056stg020	Unrelated	NA	-12.4552
fjk056stg021	Unrelated	NA	-16.457
fjk056stg026	Unrelated	NA	-16.5909
fjk056stl002	Unrelated	NA	-5.54197
fjk056urm035	Unrelated	NA	-11.6839
fjk056urm160	Unrelated	NA	-14.9612
fjk056WES001	Unrelated	NA	-16.0219
fjk056WES002	Unrelated	NA	-9.9164
fjk056WES003	Unrelated	NA	-15.9452
fjk056WES004	Unrelated	NA	-17.8221
fjk056WES005	Unrelated	NA	-16.8335
fjk056WES008	Unrelated	NA	-16.0629
fjk056wes009	Unrelated	NA	-15.1648
fjk056WES010	Unrelated	NA	-8.69467
fjk056WES011	Unrelated	NA	-8.72348
fjk056WES012	Unrelated	NA	-9.02258
fjk056wes014	Unrelated	NA	-14.7031
fjk056wes056	Unrelated	NA	-15.4913
fjk065bns004	Unrelated	NA	-12.5326
fjk065bns012	Unrelated	NA	-14.8431
fjk065bns027	Unrelated	NA	-13.6227
fjk065bns057	Unrelated	NA	-12.526
fjk065fjk056	Unrelated	NA	-11.0969
fjk065fjk109	Unrelated	NA	-12.2815
fjk065fjk363	Unrelated	NA	-11.0288
fjk065fjk531	Unrelated	NA	-14.0231
fjk065fjk533	Unrelated	NA	-7.45824
fjk065fjk534	Unrelated	NA	-11.8196
fjk065fjk545	Unrelated	NA	-12.1277
fjk065fjk953	Unrelated	NA	-2.86664
fjk065grt022	Unrelated	NA	-11.9346
fjk065grt035	Unrelated	NA	-14.4188
fjk065grt036	Unrelated	NA	-13.6877
fjk065grt060	Unrelated	NA	-13.2943
fjk065grt061	Unrelated	NA	-13.8396
fjk065gtm021	Unrelated	NA	-14.5797
fjk065gtm029	Unrelated	NA	-13.4468
fjk065gtm127	Unrelated	NA	-12.376
fjk065kal006	Unrelated	NA	-15.1735
fjk065kal009	Unrelated	NA	-8.89564
fjk065kls001	Unrelated	NA	-12.6697
fjk065mbs011	Unrelated	NA	-11.3367
fjk065mbs021	Unrelated	NA	-4.41675
fjk065mbs022	Unrelated	NA	-11.5258
fjk065mbs031	Unrelated	NA	-13.6169
fjk065mbs032	Unrelated	NA	-12.9262
fjk065mbs042	Unrelated	NA	-12.4078
fjk065mbs051	Unrelated	NA	-8.14772
fjk065mbs052	Unrelated	NA	-8.78539
fjk065mbs061	Unrelated	NA	-8.54038
fjk065mbs062	Unrelated	NA	-13.3464
fjk065mbs071	Unrelated	NA	-8.08643
fjk065mbs072	Unrelated	NA	-13.9423
fjk065mbs081	Unrelated	NA	-13.9001
fjk065mbs082	Unrelated	NA	-12.2738
fjk065mbs091	Unrelated	NA	-12.8721
fjk065mbs092	Unrelated	NA	-12.3827
fjk065mbs102	Unrelated	NA	-1.90039
fjk065mbs112	Unrelated	NA	-13.7332
fjk065mbs121	Unrelated	NA	-10.9318
fjk065mbs122	Unrelated	NA	-4.1133
fjk065mbs132	Unrelated	NA	-11.6774
fjk065mbs142	Unrelated	NA	-13.163
fjk065mbs151	Unrelated	NA	-12.9171
fjk065mbs161	Unrelated	NA	-8.75626
fjk065mbs162	Unrelated	NA	-14.1647
fjk065mbs172	Unrelated	NA	-9.18003
fjk065mbv010	Unrelated	NA	-9.10334
fjk065mbv020	Unrelated	NA	-4.95407
fjk065mbv021	Unrelated	NA	-12.3583
fjk065mbv030	Unrelated	NA	-10.4752
fjk065mbv031	Unrelated	NA	-5.72315
fjk065mbv040	Unrelated	NA	-14.9699
fjk065mbv051	Unrelated	NA	-9.54017
fjk065mbv060	Unrelated	NA	-7.03267
fjk065mbv061	Unrelated	NA	-14.826
fjk065mbv070	Unrelated	NA	-14.381
fjk065mbv071	Unrelated	NA	-11.5457
fjk065mbv080	Unrelated	NA	-7.75923
fjk065mbv081	Unrelated	NA	-14.7425
fjk065mbv090	Unrelated	NA	-15.3325
fjk065mbv091	Unrelated	NA	-7.24004
fjk065mbv100	Unrelated	NA	-7.53155
fjk065mbv101	Unrelated	NA	-6.93917
fjk065mbv110	Unrelated	NA	-14.8334
fjk065mbv111	Unrelated	NA	-7.33742
fjk065mbv113	Unrelated	NA	-14.4703
fjk065mbv114	Unrelated	NA	-14.7211
fjk065mbv120	Unrelated	NA	-11.3135
fjk065mbv121	Unrelated	NA	-10.075
fjk065mbv122	Unrelated	NA	-8.82779
fjk065mbv123	Unrelated	NA	-13.3127
fjk065mbv124	Unrelated	NA	-9.47082
fjk065mbv130	Unrelated	NA	-12.2385
fjk065mbv140	Unrelated	NA	-13.1701
fjk065mbv141	Unrelated	NA	-12.3458
fjk065mbv142	Unrelated	NA	-14.1897
fjk065mbv143	Unrelated	NA	-11.7706
fjk065mbv150	Unrelated	NA	-12.177
fjk065mbv151	Unrelated	NA	-14.7238
fjk065mbv160	Unrelated	NA	-14.1279
fjk065mbv161	Unrelated	NA	-11.631
fjk065mbv172	Unrelated	NA	-6.8771
fjk065mbv173	Unrelated	NA	-9.95814
fjk065mbv180	Unrelated	NA	-14.7097
fjk065mbv181	Unrelated	NA	-13.2266
fjk065mbv190	Unrelated	NA	-13.5556
fjk065mbv191	Unrelated	NA	-14.2681
fjk065mbv200	Unrelated	NA	-14.8466
fjk065mbv201	Unrelated	NA	-12.5423
fjk065mbv210	Unrelated	NA	-8.42804
fjk065mbv211	Unrelated	NA	-9.994
fjk065mbv221	Unrelated	NA	-14.0283
fjk065mbv240	Unrelated	NA	-13.6913
fjk065mbv250	Unrelated	NA	-13.1471
fjk065mbv251	Unrelated	NA	-13.03
fjk065mbv252	Unrelated	NA	-13.5422
fjk065mbv253	Unrelated	NA	-11.3664
fjk065mbv254	Unrelated	NA	-14.773
fjk065mbv260	Unrelated	NA	-9.56579
fjk065mbv270	Unrelated	NA	-14.7514
fjk065mbv280	Unrelated	NA	-10.1012
fjk065mbv281	Unrelated	NA	-14.7794
fjk065mbv290	Unrelated	NA	-14.2221
fjk065mbv291	Unrelated	NA	-15.2265
fjk065mbv301	Unrelated	NA	-13.6534
fjk065mbv310	Unrelated	NA	-14.4319
fjk065mbv311	Unrelated	NA	-14.2802
fjk065mbv321	Unrelated	NA	-7.68038
fjk065mbv330	Unrelated	NA	-10.3737
fjk065mbv331	Unrelated	NA	-13.8376
fjk065mbv332	Unrelated	NA	-6.31922
fjk065mbv340	Unrelated	NA	-6.77647
fjk065mbv341	Unrelated	NA	-11.6681
fjk065nuf001	Unrelated	NA	-13.338
fjk065nuf002	Unrelated	NA	-14.623
fjk065nuf005	Unrelated	NA	-14.1994
fjk065nuf018	Unrelated	NA	-11.3892
fjk065nuf020	Unrelated	NA	-13.1012
fjk065nuf025	Unrelated	NA	-11.5261
fjk065nuf029	Unrelated	NA	-11.417
fjk065nuf030	Unrelated	NA	-11.4293
fjk065nuf035	Unrelated	NA	-10.2025
fjk065nuf052	Unrelated	NA	-13.6126
fjk065nuf054	Unrelated	NA	-12.2156
fjk065stg011	Unrelated	NA	-13.1726
fjk065stg018	Unrelated	NA	-13.7203
fjk065stg020	Unrelated	NA	-11.2585
fjk065stg021	Unrelated	NA	-14.7278
fjk065stg026	Unrelated	NA	-16.2621
fjk065stl002	Unrelated	NA	-4.78149
fjk065urm035	Unrelated	NA	-10.1158
fjk065urm160	Unrelated	NA	-13.9513
fjk065WES001	Unrelated	NA	-13.7404
fjk065WES002	Unrelated	NA	-8.18532
fjk065WES003	Unrelated	NA	-13.4789
fjk065WES004	Unrelated	NA	-14.3328
fjk065WES005	Unrelated	NA	-13.8317
fjk065wes006	Unrelated	NA	-13.2736
fjk065wes007	Unrelated	NA	-15.2972
fjk065WES008	Unrelated	NA	-13.933
fjk065wes009	Unrelated	NA	-12.1077
fjk065WES010	Unrelated	NA	-6.93958
fjk065WES011	Unrelated	NA	-7.09827
fjk065WES012	Unrelated	NA	-8.19124
fjk065wes014	Unrelated	NA	-12.5918
fjk065wes056	Unrelated	NA	-13.2666
fjk109fjk363	Unrelated	NA	-13.9741
fjk109fjk531	Unrelated	NA	-15.5206
fjk109fjk533	Unrelated	NA	-7.41218
fjk109fjk534	Unrelated	NA	-13.6119
fjk109fjk545	Unrelated	NA	-9.31463
fjk109grt022	Unrelated	NA	-13.461
fjk109grt035	Unrelated	NA	-15.6842
fjk109grt036	Unrelated	NA	-15.3618
fjk109grt060	Unrelated	NA	-13.4621
fjk109grt061	Unrelated	NA	-14.0264
fjk109gtm021	Unrelated	NA	-15.5752
fjk109gtm029	Unrelated	NA	-13.1897
fjk109gtm127	Unrelated	NA	-13.9966
fjk109kal006	Unrelated	NA	-16.2329
fjk109kal009	Unrelated	NA	-9.86115
fjk109kls001	Unrelated	NA	-13.8806
fjk109nuf001	Unrelated	NA	-14.8351
fjk109nuf002	Unrelated	NA	-14.9067
fjk109nuf005	Unrelated	NA	-14.2205
fjk109nuf018	Unrelated	NA	-10.2925
fjk109nuf020	Unrelated	NA	-15.7915
fjk109nuf025	Unrelated	NA	-12.5983
fjk109nuf029	Unrelated	NA	-12.2704
fjk109nuf030	Unrelated	NA	-13.0256
fjk109nuf035	Unrelated	NA	-13.178
fjk109nuf052	Unrelated	NA	-14.3614
fjk109nuf054	Unrelated	NA	-13.4095
fjk109stg011	Unrelated	NA	-13.4339
fjk109stg018	Unrelated	NA	-14.0357
fjk109stg020	Unrelated	NA	-11.9765
fjk109stg021	Unrelated	NA	-15.9772
fjk109stg026	Unrelated	NA	-15.1987
fjk109stl002	Unrelated	NA	-8.48782
fjk109urm035	Unrelated	NA	-11.0211
fjk109urm160	Unrelated	NA	-14.9688
fjk109WES001	Unrelated	NA	-15.119
fjk109WES002	Unrelated	NA	-9.7572
fjk109WES003	Unrelated	NA	-14.8972
fjk109WES004	Unrelated	NA	-14.8312
fjk109WES005	Unrelated	NA	-14.7501
fjk109WES008	Unrelated	NA	-15.3548
fjk109wes009	Unrelated	NA	-13.6266
fjk109WES010	Unrelated	NA	-9.06687
fjk109WES011	Unrelated	NA	-8.60954
fjk109WES012	Unrelated	NA	-9.82891
fjk109wes014	Unrelated	NA	-13.9569
fjk109wes056	Unrelated	NA	-14.9104
fjk363fjk531	Unrelated	NA	-15.3055
fjk363fjk533	Unrelated	NA	-7.76122
fjk363fjk534	Unrelated	NA	-13.3826
fjk363fjk545	Unrelated	NA	-13.0327
fjk363grt022	Unrelated	NA	-12.7248
fjk363grt035	Unrelated	NA	-15.324
fjk363grt036	Unrelated	NA	-14.4091
fjk363grt060	Unrelated	NA	-14.4762
fjk363grt061	Unrelated	NA	-15.1321
fjk363gtm021	Unrelated	NA	-15.9016
fjk363gtm029	Unrelated	NA	-13.5743
fjk363gtm127	Unrelated	NA	-13.7677
fjk363kal006	Unrelated	NA	-16.6661
fjk363kal009	Unrelated	NA	-11.3799
fjk363kls001	Unrelated	NA	-14.4758
fjk363nuf001	Unrelated	NA	-16.045
fjk363nuf002	Unrelated	NA	-15.1377
fjk363nuf005	Unrelated	NA	-15.9124
fjk363nuf018	Unrelated	NA	-11.2007
fjk363nuf020	Unrelated	NA	-15.0087
fjk363nuf025	Unrelated	NA	-14.105
fjk363nuf029	Unrelated	NA	-13.1386
fjk363nuf030	Unrelated	NA	-13.8043
fjk363nuf035	Unrelated	NA	-13.0716
fjk363nuf052	Unrelated	NA	-15.0005
fjk363nuf054	Unrelated	NA	-13.5798
fjk363stg011	Unrelated	NA	-15.1138
fjk363stg018	Unrelated	NA	-15.1928
fjk363stg020	Unrelated	NA	-12.0386
fjk363stg021	Unrelated	NA	-17.2636
fjk363stg026	Unrelated	NA	-16.0773
fjk363stl002	Unrelated	NA	-6.93343
fjk363urm035	Unrelated	NA	-11.0048
fjk363urm160	Unrelated	NA	-15.1526
fjk363WES001	Unrelated	NA	-14.3823
fjk363WES002	Unrelated	NA	-10.1912
fjk363WES003	Unrelated	NA	-14.1451
fjk363WES004	Unrelated	NA	-15.6155
fjk363WES005	Unrelated	NA	-15.5575
fjk363WES008	Unrelated	NA	-16.2
fjk363wes009	Unrelated	NA	-13.2534
fjk363WES010	Unrelated	NA	-9.88532
fjk363WES011	Unrelated	NA	-9.24548
fjk363WES012	Unrelated	NA	-10.1552
fjk363wes014	Unrelated	NA	-13.362
fjk363wes056	Unrelated	NA	-15.1005
fjk531fjk533	IdenticalTwins/SameIndividual	33.46	NA
fjk531fjk534	Unrelated	NA	-15.2265
fjk531fjk545	Unrelated	NA	-15.6626
fjk531grt022	Unrelated	NA	-15.1605
fjk531grt035	Unrelated	NA	-18.1071
fjk531grt036	Unrelated	NA	-17.0717
fjk531grt060	Unrelated	NA	-16.6591
fjk531grt061	Unrelated	NA	-16.0932
fjk531gtm021	Unrelated	NA	-18.0959
fjk531gtm029	Unrelated	NA	-16.3602
fjk531gtm127	Unrelated	NA	-16.6277
fjk531kal006	Unrelated	NA	-17.9908
fjk531kal009	Unrelated	NA	-13.4187
fjk531kls001	Unrelated	NA	-16.6953
fjk531nuf001	Unrelated	NA	-17.002
fjk531nuf002	Unrelated	NA	-17.8272
fjk531nuf005	Unrelated	NA	-17.7511
fjk531nuf018	Unrelated	NA	-15.4886
fjk531nuf020	Unrelated	NA	-17.2159
fjk531nuf025	Unrelated	NA	-15.2415
fjk531nuf029	Unrelated	NA	-15.6106
fjk531nuf030	Unrelated	NA	-15.6533
fjk531nuf035	Unrelated	NA	-16.3024
fjk531nuf052	Unrelated	NA	-16.9961
fjk531nuf054	Unrelated	NA	-16.2682
fjk531stg011	Unrelated	NA	-16.8096
fjk531stg018	Unrelated	NA	-17.0843
fjk531stg020	Unrelated	NA	-15.8581
fjk531stg021	Unrelated	NA	-18.4323
fjk531stg026	Unrelated	NA	-18.5499
fjk531stl002	Unrelated	NA	-10.7358
fjk531urm035	Unrelated	NA	-13.436
fjk531urm160	Unrelated	NA	-17.2378
fjk531WES001	Unrelated	NA	-16.9111
fjk531WES002	Unrelated	NA	-13.7495
fjk531WES003	Unrelated	NA	-17.0917
fjk531WES004	Unrelated	NA	-18.292
fjk531WES005	Unrelated	NA	-16.8907
fjk531WES008	Unrelated	NA	-17.7124
fjk531wes009	Unrelated	NA	-16.4116
fjk531WES010	Unrelated	NA	-9.12181
fjk531WES011	Unrelated	NA	-12.2296
fjk531WES012	Unrelated	NA	-13.1325
fjk531wes014	Unrelated	NA	-16.3675
fjk531wes056	Unrelated	NA	-16.7877
fjk533fjk534	Unrelated	NA	-8.20083
fjk533fjk545	Unrelated	NA	-7.58691
fjk533grt022	Unrelated	NA	-8.15892
fjk533grt035	Unrelated	NA	-11.3525
fjk533grt036	Unrelated	NA	-10.7631
fjk533grt060	Unrelated	NA	-10.4407
fjk533grt061	Unrelated	NA	-10.0885
fjk533gtm021	Unrelated	NA	-10.7529
fjk533gtm029	Unrelated	NA	-10.0352
fjk533gtm127	Unrelated	NA	-8.26193
fjk533kal006	Unrelated	NA	-11.8129
fjk533kal009	Unrelated	NA	-5.40627
fjk533kls001	Unrelated	NA	-9.70269
fjk533nuf001	Unrelated	NA	-10.5112
fjk533nuf002	Unrelated	NA	-9.82482
fjk533nuf005	Unrelated	NA	-10.8922
fjk533nuf018	Unrelated	NA	-8.49721
fjk533nuf020	Unrelated	NA	-9.99508
fjk533nuf025	Unrelated	NA	-8.65988
fjk533nuf029	Unrelated	NA	-9.13396
fjk533nuf030	Unrelated	NA	-8.70194
fjk533nuf035	Unrelated	NA	-8.40646
fjk533nuf052	Unrelated	NA	-10.191
fjk533nuf054	Unrelated	NA	-8.15326
fjk533stg011	Unrelated	NA	-10.7673
fjk533stg018	Unrelated	NA	-10.6041
fjk533stg020	Unrelated	NA	-7.24594
fjk533stg021	Unrelated	NA	-12.463
fjk533stg026	Unrelated	NA	-11.4114
fjk533stl002	Unrelated	NA	-4.47324
fjk533urm035	Unrelated	NA	-6.15311
fjk533urm160	Unrelated	NA	-10.1282
fjk533WES001	Unrelated	NA	-9.8299
fjk533WES002	Unrelated	NA	-6.81355
fjk533WES003	Unrelated	NA	-10.4309
fjk533WES004	Unrelated	NA	-12.3501
fjk533WES005	Unrelated	NA	-10.0996
fjk533WES008	Unrelated	NA	-10.3648
fjk533wes009	Unrelated	NA	-9.29363
fjk533WES010	Unrelated	NA	-4.34675
fjk533WES011	Unrelated	NA	-5.75719
fjk533WES012	Unrelated	NA	-6.25127
fjk533wes014	Unrelated	NA	-9.04333
fjk533wes056	Unrelated	NA	-11.0176
fjk534fjk545	Unrelated	NA	-14.2289
fjk534grt022	Unrelated	NA	-13.5215
fjk534grt035	Unrelated	NA	-15.6912
fjk534grt036	Unrelated	NA	-15.0638
fjk534grt060	Unrelated	NA	-13.8699
fjk534grt061	Unrelated	NA	-15.5586
fjk534gtm021	Unrelated	NA	-14.8387
fjk534gtm029	Unrelated	NA	-13.9127
fjk534gtm127	Unrelated	NA	-14.4363
fjk534kal006	Unrelated	NA	-16.9887
fjk534kal009	Unrelated	NA	-9.93227
fjk534kls001	Unrelated	NA	-15.4167
fjk534nuf001	Unrelated	NA	-15.6355
fjk534nuf002	Unrelated	NA	-15.6556
fjk534nuf005	Unrelated	NA	-15.4873
fjk534nuf018	Unrelated	NA	-12.1273
fjk534nuf020	Unrelated	NA	-14.9037
fjk534nuf025	Unrelated	NA	-13.5908
fjk534nuf029	Unrelated	NA	-12.859
fjk534nuf030	Unrelated	NA	-13.86
fjk534nuf035	Unrelated	NA	-10.7643
fjk534nuf052	Unrelated	NA	-15.0995
fjk534nuf054	Unrelated	NA	-13.1999
fjk534stg011	Unrelated	NA	-13.4424
fjk534stg018	Unrelated	NA	-15.2777
fjk534stg020	Unrelated	NA	-12.3602
fjk534stg021	Unrelated	NA	-14.9707
fjk534stg026	Unrelated	NA	-15.2168
fjk534stl002	Unrelated	NA	-6.9165
fjk534urm035	Unrelated	NA	-10.9199
fjk534urm160	Unrelated	NA	-14.5384
fjk534WES001	Unrelated	NA	-13.9775
fjk534WES002	Unrelated	NA	-11.5428
fjk534WES003	Unrelated	NA	-13.8469
fjk534WES004	Unrelated	NA	-16.4273
fjk534WES005	Unrelated	NA	-15.8472
fjk534WES008	Unrelated	NA	-15.468
fjk534wes009	Unrelated	NA	-13.9161
fjk534WES010	Unrelated	NA	-7.11643
fjk534WES011	Unrelated	NA	-9.22577
fjk534WES012	Unrelated	NA	-9.75456
fjk534wes014	Unrelated	NA	-14.2445
fjk534wes056	Unrelated	NA	-14.3641
fjk545grt022	Unrelated	NA	-12.7585
fjk545grt035	Unrelated	NA	-16.3312
fjk545grt036	Unrelated	NA	-14.5259
fjk545grt060	Unrelated	NA	-14.9527
fjk545grt061	Unrelated	NA	-14.6754
fjk545gtm021	Unrelated	NA	-15.3465
fjk545gtm029	Unrelated	NA	-13.762
fjk545gtm127	Unrelated	NA	-15.3154
fjk545kal006	Unrelated	NA	-16.6173
fjk545kal009	Unrelated	NA	-10.2228
fjk545kls001	Unrelated	NA	-13.5007
fjk545nuf001	Unrelated	NA	-15.8887
fjk545nuf002	Unrelated	NA	-15.2708
fjk545nuf005	Unrelated	NA	-16.2091
fjk545nuf018	Unrelated	NA	-11.4401
fjk545nuf020	Unrelated	NA	-14.0707
fjk545nuf025	Unrelated	NA	-13.2668
fjk545nuf029	Unrelated	NA	-13.0206
fjk545nuf030	Unrelated	NA	-13.1755
fjk545nuf035	Unrelated	NA	-12.7855
fjk545nuf052	Unrelated	NA	-15.2695
fjk545nuf054	Unrelated	NA	-13.0829
fjk545stg011	Unrelated	NA	-14.4456
fjk545stg018	Unrelated	NA	-14.6319
fjk545stg020	Unrelated	NA	-12.7492
fjk545stg021	Unrelated	NA	-15.0746
fjk545stg026	Unrelated	NA	-15.5536
fjk545stl002	Unrelated	NA	-6.9095
fjk545urm035	Unrelated	NA	-10.3838
fjk545urm160	Unrelated	NA	-14.9
fjk545WES001	Unrelated	NA	-14.9158
fjk545WES002	Unrelated	NA	-9.42046
fjk545WES003	Unrelated	NA	-14.6448
fjk545WES004	Unrelated	NA	-15.9289
fjk545WES005	Unrelated	NA	-14.311
fjk545WES008	Unrelated	NA	-15.9985
fjk545wes009	Unrelated	NA	-13.2722
fjk545WES010	Unrelated	NA	-9.01292
fjk545WES011	Unrelated	NA	-8.10034
fjk545WES012	Unrelated	NA	-8.85815
fjk545wes014	Unrelated	NA	-12.979
fjk545wes056	Unrelated	NA	-14.6134
fjk953bns004	Unrelated	NA	-4.50642
fjk953bns012	Unrelated	NA	-6.63902
fjk953bns027	Unrelated	NA	-5.37511
fjk953bns057	Unrelated	NA	-4.39912
fjk953fjk056	Unrelated	NA	-3.70968
fjk953fjk109	Unrelated	NA	-4.20661
fjk953fjk363	Unrelated	NA	-3.80943
fjk953fjk531	Unrelated	NA	-6.65837
fjk953fjk533	Unrelated	NA	-1.85652
fjk953fjk534	Unrelated	NA	-4.51485
fjk953fjk545	Unrelated	NA	-3.86144
fjk953grt022	Unrelated	NA	-3.45983
fjk953grt035	Unrelated	NA	-6.56524
fjk953grt036	Unrelated	NA	-3.93724
fjk953grt060	Unrelated	NA	-5.28983
fjk953grt061	Unrelated	NA	-5.91056
fjk953gtm021	Unrelated	NA	-4.57071
fjk953gtm029	Unrelated	NA	-4.33705
fjk953gtm127	Unrelated	NA	-3.53811
fjk953kal006	Unrelated	NA	-6.15048
fjk953kal009	Unrelated	NA	-2.03845
fjk953kls001	Unrelated	NA	-6.13978
fjk953mbs011	Unrelated	NA	-3.37273
fjk953mbs021	Unrelated	NA	-0.0122135
fjk953mbs022	Unrelated	NA	-5.55208
fjk953mbs031	Unrelated	NA	-5.06046
fjk953mbs032	Unrelated	NA	-3.48249
fjk953mbs042	Unrelated	NA	-3.71297
fjk953mbs051	Unrelated	NA	-1.17147
fjk953mbs052	Unrelated	NA	-3.39277
fjk953mbs061	Unrelated	NA	-0.811814
fjk953mbs062	Unrelated	NA	-5.31207
fjk953mbs071	Unrelated	NA	-1.2695
fjk953mbs072	Unrelated	NA	-5.07524
fjk953mbs081	Unrelated	NA	-7.44458
fjk953mbs082	Unrelated	NA	-3.70715
fjk953mbs091	Unrelated	NA	-5.02375
fjk953mbs092	Unrelated	NA	-4.29869
fjk953mbs102	Unrelated	NA	-1.25016
fjk953mbs112	Unrelated	NA	-3.75441
fjk953mbs121	Unrelated	NA	-3.75511
fjk953mbs122	Unrelated	NA	-2.23721
fjk953mbs132	Unrelated	NA	-2.60984
fjk953mbs142	Unrelated	NA	-6.07274
fjk953mbs151	Unrelated	NA	-5.06467
fjk953mbs161	Unrelated	NA	-2.12093
fjk953mbs162	Unrelated	NA	-6.42797
fjk953mbs172	Unrelated	NA	-3.07189
fjk953mbv010	Unrelated	NA	-2.09362
fjk953mbv020	Unrelated	NA	-1.55028
fjk953mbv021	Unrelated	NA	-4.7748
fjk953mbv030	Unrelated	NA	-3.53
fjk953mbv031	Unrelated	NA	-2.64584
fjk953mbv040	Unrelated	NA	-5.5869
fjk953mbv051	Unrelated	NA	-2.35572
fjk953mbv060	Unrelated	NA	-0.15636
fjk953mbv061	Unrelated	NA	-4.45584
fjk953mbv070	Unrelated	NA	-6.29796
fjk953mbv071	Unrelated	NA	-3.04654
fjk953mbv080	Unrelated	NA	-1.22467
fjk953mbv081	Unrelated	NA	-5.65739
fjk953mbv090	Unrelated	NA	-4.95765
fjk953mbv091	Unrelated	NA	-0.158646
fjk953mbv100	Unrelated	NA	-0.856153
fjk953mbv101	Unrelated	NA	-2.31779
fjk953mbv110	Unrelated	NA	-6.30716
fjk953mbv111	Unrelated	NA	-2.61723
fjk953mbv113	Unrelated	NA	-5.50868
fjk953mbv114	Unrelated	NA	-5.80336
fjk953mbv120	Unrelated	NA	-4.53818
fjk953mbv121	Unrelated	NA	-5.17923
fjk953mbv122	Unrelated	NA	-2.23412
fjk953mbv123	Unrelated	NA	-5.91932
fjk953mbv124	Unrelated	NA	-3.84386
fjk953mbv130	Unrelated	NA	-5.00228
fjk953mbv140	Unrelated	NA	-4.55577
fjk953mbv141	Unrelated	NA	-3.82915
fjk953mbv142	Unrelated	NA	-5.69209
fjk953mbv143	Unrelated	NA	-3.50816
fjk953mbv150	Unrelated	NA	-5.29649
fjk953mbv151	Unrelated	NA	-6.68493
fjk953mbv160	Unrelated	NA	-5.27912
fjk953mbv161	Unrelated	NA	-3.2513
fjk953mbv172	Unrelated	NA	-3.26267
fjk953mbv173	Unrelated	NA	-2.74755
fjk953mbv180	Unrelated	NA	-5.19752
fjk953mbv181	Unrelated	NA	-4.85169
fjk953mbv190	Unrelated	NA	-5.40188
fjk953mbv191	Unrelated	NA	-5.54908
fjk953mbv200	Unrelated	NA	-5.81375
fjk953mbv201	Unrelated	NA	-3.57149
fjk953mbv210	Unrelated	NA	-1.92109
fjk953mbv211	Unrelated	NA	-4.46614
fjk953mbv221	Unrelated	NA	-4.0815
fjk953mbv240	Unrelated	NA	-6.86966
fjk953mbv250	Unrelated	NA	-5.93917
fjk953mbv251	Unrelated	NA	-7.0962
fjk953mbv252	Unrelated	NA	-5.93314
fjk953mbv253	Unrelated	NA	-3.17155
fjk953mbv254	Unrelated	NA	-5.74612
fjk953mbv260	Unrelated	NA	-2.13057
fjk953mbv270	Unrelated	NA	-5.2495
fjk953mbv280	Unrelated	NA	-3.51677
fjk953mbv281	Unrelated	NA	-6.07754
fjk953mbv290	Unrelated	NA	-6.04945
fjk953mbv291	Unrelated	NA	-5.62891
fjk953mbv301	Unrelated	NA	-4.29262
fjk953mbv310	Unrelated	NA	-6.16239
fjk953mbv311	Unrelated	NA	-7.43708
fjk953mbv321	Unrelated	NA	-2.87426
fjk953mbv330	Unrelated	NA	-1.79844
fjk953mbv331	Unrelated	NA	-6.1622
fjk953mbv332	Unrelated	NA	-2.50979
fjk953mbv340	Unrelated	NA	-1.44952
fjk953mbv341	Unrelated	NA	-2.84942
fjk953nuf001	Unrelated	NA	-5.80411
fjk953nuf002	Unrelated	NA	-6.02853
fjk953nuf005	Unrelated	NA	-4.90513
fjk953nuf018	Unrelated	NA	-3.20783
fjk953nuf020	Unrelated	NA	-5.61522
fjk953nuf025	Unrelated	NA	-4.45921
fjk953nuf029	Unrelated	NA	-4.74037
fjk953nuf030	Unrelated	NA	-4.95953
fjk953nuf035	Unrelated	NA	-3.96357
fjk953nuf052	Unrelated	NA	-5.15341
fjk953nuf054	Unrelated	NA	-3.72876
fjk953stg011	Unrelated	NA	-5.07017
fjk953stg018	Unrelated	NA	-6.46551
fjk953stg020	Unrelated	NA	-4.49732
fjk953stg021	Unrelated	NA	-5.98426
fjk953stg026	Unrelated	NA	-5.70798
fjk953stl002	Unrelated	NA	-2.64018
fjk953urm035	Unrelated	NA	-3.88942
fjk953urm160	Unrelated	NA	-4.96995
fjk953WES001	Unrelated	NA	-5.37301
fjk953WES002	Unrelated	NA	-3.80961
fjk953WES003	Unrelated	NA	-5.46101
fjk953WES004	Unrelated	NA	-6.71365
fjk953WES005	Unrelated	NA	-5.93282
fjk953wes006	Unrelated	NA	-5.1332
fjk953wes007	Unrelated	NA	-6.69856
fjk953WES008	Unrelated	NA	-5.79972
fjk953wes009	Unrelated	NA	-2.53846
fjk953WES010	Unrelated	NA	-3.08376
fjk953WES011	Unrelated	NA	-1.13695
fjk953WES012	Unrelated	NA	-1.63505
fjk953wes014	Unrelated	NA	-2.6516
fjk953wes056	Unrelated	NA	-5.33404
grt022grt035	Unrelated	NA	-13.156
grt022grt036	Unrelated	NA	-13.6243
grt022grt060	Unrelated	NA	-12.9303
grt022grt061	Unrelated	NA	-13.4513
grt022gtm021	Unrelated	NA	-13.7887
grt022gtm029	Unrelated	NA	-12.1964
grt022gtm127	Unrelated	NA	-13.9288
grt022kal006	Unrelated	NA	-15.165
grt022kal009	Unrelated	NA	-9.61109
grt022kls001	Unrelated	NA	-12.8267
grt022nuf001	Unrelated	NA	-13.8932
grt022nuf002	Unrelated	NA	-14.0562
grt022nuf005	Unrelated	NA	-15.2402
grt022nuf018	Unrelated	NA	-12.0594
grt022nuf020	Unrelated	NA	-14.8953
grt022nuf025	Unrelated	NA	-12.9028
grt022nuf029	Unrelated	NA	-12.3277
grt022nuf030	Unrelated	NA	-13.1788
grt022nuf035	Unrelated	NA	-11.872
grt022nuf052	Unrelated	NA	-14.1181
grt022nuf054	Unrelated	NA	-11.6663
grt022stg011	Unrelated	NA	-12.1572
grt022stg018	Unrelated	NA	-13.3805
grt022stg020	Unrelated	NA	-11.8545
grt022stg021	Unrelated	NA	-15.562
grt022stg026	Unrelated	NA	-14.8593
grt022stl002	Unrelated	NA	-6.63086
grt022urm035	Unrelated	NA	-10.6715
grt022urm160	Unrelated	NA	-14.2458
grt022WES001	Unrelated	NA	-14.1569
grt022WES002	Unrelated	NA	-10.2457
grt022WES003	Unrelated	NA	-13.2023
grt022WES004	Unrelated	NA	-14.91
grt022WES005	Unrelated	NA	-14.5534
grt022WES008	Unrelated	NA	-14.9717
grt022wes009	Unrelated	NA	-12.1321
grt022WES010	Unrelated	NA	-8.6819
grt022WES011	Unrelated	NA	-9.38645
grt022WES012	Unrelated	NA	-8.93159
grt022wes014	Unrelated	NA	-13.2888
grt022wes056	Unrelated	NA	-13.8295
grt035grt036	Unrelated	NA	-16.45
grt035grt060	Unrelated	NA	-14.9841
grt035grt061	Unrelated	NA	-15.9836
grt035gtm021	Unrelated	NA	-18.4597
grt035gtm029	Unrelated	NA	-15.4242
grt035gtm127	Unrelated	NA	-16.8585
grt035kal006	Unrelated	NA	-17.6631
grt035kal009	Unrelated	NA	-13.0621
grt035kls001	Unrelated	NA	-16.0797
grt035nuf001	Unrelated	NA	-17.1046
grt035nuf002	Unrelated	NA	-16.7347
grt035nuf005	Unrelated	NA	-17.6104
grt035nuf018	Unrelated	NA	-14.0444
grt035nuf020	Unrelated	NA	-17.3979
grt035nuf025	Unrelated	NA	-14.6864
grt035nuf029	Unrelated	NA	-14.1814
grt035nuf030	Unrelated	NA	-14.4311
grt035nuf035	Unrelated	NA	-14.8456
grt035nuf052	Unrelated	NA	-16.9696
grt035nuf054	Unrelated	NA	-16.185
grt035stg011	Unrelated	NA	-14.8287
grt035stg018	Unrelated	NA	-15.4153
grt035stg020	Unrelated	NA	-14.8192
grt035stg021	Unrelated	NA	-17.9528
grt035stg026	Unrelated	NA	-18.3768
grt035stl002	Unrelated	NA	-9.37084
grt035urm035	Unrelated	NA	-14.0643
grt035urm160	Unrelated	NA	-16.9477
grt035WES001	Unrelated	NA	-17.1122
grt035WES002	Unrelated	NA	-13.6217
grt035WES003	Unrelated	NA	-15.7784
grt035WES004	Unrelated	NA	-17.1291
grt035WES005	Unrelated	NA	-16.0148
grt035WES008	Unrelated	NA	-18.4313
grt035wes009	Unrelated	NA	-15.6787
grt035WES010	Unrelated	NA	-12.5803
grt035WES011	Unrelated	NA	-12.8969
grt035WES012	Unrelated	NA	-12.2973
grt035wes014	Unrelated	NA	-16.1767
grt035wes056	Unrelated	NA	-16.1131
grt036grt060	Unrelated	NA	-15.7552
grt036grt061	Unrelated	NA	-15.6957
grt036gtm021	Unrelated	NA	-17.2261
grt036gtm029	Unrelated	NA	-15.2645
grt036gtm127	Unrelated	NA	-15.556
grt036kal006	Unrelated	NA	-17.3369
grt036kal009	Unrelated	NA	-12.7142
grt036kls001	Unrelated	NA	-15.7852
grt036nuf001	Unrelated	NA	-15.8899
grt036nuf002	Unrelated	NA	-16.5042
grt036nuf005	Unrelated	NA	-17.3378
grt036nuf018	Unrelated	NA	-13.7668
grt036nuf020	Unrelated	NA	-16.1892
grt036nuf025	Unrelated	NA	-14.5782
grt036nuf029	Unrelated	NA	-14.8018
grt036nuf030	Unrelated	NA	-14.5265
grt036nuf035	Unrelated	NA	-13.871
grt036nuf052	Unrelated	NA	-16.9713
grt036nuf054	Unrelated	NA	-14.5488
grt036stg011	Unrelated	NA	-15.1242
grt036stg018	Unrelated	NA	-15.6617
grt036stg020	Unrelated	NA	-14.3778
grt036stg021	Unrelated	NA	-17.7536
grt036stg026	Unrelated	NA	-17.8318
grt036stl002	Unrelated	NA	-8.41858
grt036urm035	Unrelated	NA	-12.7552
grt036urm160	Unrelated	NA	-16.3136
grt036WES001	Unrelated	NA	-16.7369
grt036WES002	Unrelated	NA	-12.2246
grt036WES003	Unrelated	NA	-15.7146
grt036WES004	Unrelated	NA	-16.6917
grt036WES005	Unrelated	NA	-16.5229
grt036WES008	Unrelated	NA	-17.1593
grt036wes009	Unrelated	NA	-15.9685
grt036WES010	Unrelated	NA	-8.66455
grt036WES011	Unrelated	NA	-11.2583
grt036WES012	Unrelated	NA	-11.9777
grt036wes014	Unrelated	NA	-15.4366
grt036wes056	Unrelated	NA	-15.6134
grt060grt061	Unrelated	NA	-14.871
grt060gtm021	Unrelated	NA	-16.1064
grt060gtm029	Unrelated	NA	-14.2497
grt060gtm127	Unrelated	NA	-15.341
grt060kal006	Unrelated	NA	-16.3483
grt060kal009	Unrelated	NA	-12.0831
grt060kls001	Unrelated	NA	-14.6543
grt060nuf001	Unrelated	NA	-15.7963
grt060nuf002	Unrelated	NA	-16.853
grt060nuf005	Unrelated	NA	-15.6021
grt060nuf018	Unrelated	NA	-12.4119
grt060nuf020	Unrelated	NA	-16.4791
grt060nuf025	Unrelated	NA	-13.7748
grt060nuf029	Unrelated	NA	-13.8251
grt060nuf030	Unrelated	NA	-13.4028
grt060nuf035	Unrelated	NA	-13.6511
grt060nuf052	Unrelated	NA	-16.7066
grt060nuf054	Unrelated	NA	-13.0233
grt060stg011	Unrelated	NA	-13.8206
grt060stg018	Unrelated	NA	-15.3318
grt060stg020	Unrelated	NA	-14.2302
grt060stg021	Unrelated	NA	-16.1168
grt060stg026	Unrelated	NA	-16.7851
grt060stl002	Unrelated	NA	-7.99538
grt060urm035	Unrelated	NA	-12.1892
grt060urm160	Unrelated	NA	-15.8179
grt060WES001	Unrelated	NA	-15.7223
grt060WES002	Unrelated	NA	-12.7902
grt060WES003	Unrelated	NA	-15.362
grt060WES004	Unrelated	NA	-16.4688
grt060WES005	Unrelated	NA	-14.5134
grt060WES008	Unrelated	NA	-17.1343
grt060wes009	Unrelated	NA	-14.7959
grt060WES010	Unrelated	NA	-8.50493
grt060WES011	Unrelated	NA	-11.721
grt060WES012	Unrelated	NA	-12.2418
grt060wes014	Unrelated	NA	-16.3941
grt060wes056	Unrelated	NA	-14.3642
grt061gtm021	Unrelated	NA	-17.1911
grt061gtm029	Unrelated	NA	-14.5967
grt061gtm127	Unrelated	NA	-15.2944
grt061kal006	Unrelated	NA	-17.2964
grt061kal009	Unrelated	NA	-12.276
grt061kls001	Unrelated	NA	-15.8398
grt061nuf001	Unrelated	NA	-17.0271
grt061nuf002	Unrelated	NA	-16.6126
grt061nuf005	Unrelated	NA	-16.6551
grt061nuf018	Unrelated	NA	-13.1899
grt061nuf020	Unrelated	NA	-16.3474
grt061nuf025	Unrelated	NA	-13.9211
grt061nuf029	Unrelated	NA	-13.7549
grt061nuf030	Unrelated	NA	-14.8012
grt061nuf035	Unrelated	NA	-14.5087
grt061nuf052	Unrelated	NA	-16.4826
grt061nuf054	Unrelated	NA	-15.1094
grt061stg011	Unrelated	NA	-14.4379
grt061stg018	Unrelated	NA	-16.5475
grt061stg020	Unrelated	NA	-13.5064
grt061stg021	Unrelated	NA	-16.673
grt061stg026	Unrelated	NA	-17.2592
grt061stl002	Unrelated	NA	-8.31875
grt061urm035	Unrelated	NA	-12.8434
grt061urm160	Unrelated	NA	-16.0047
grt061WES001	Unrelated	NA	-16.3834
grt061WES002	Unrelated	NA	-13.2822
grt061WES003	Unrelated	NA	-16.0078
grt061WES004	Unrelated	NA	-15.9518
grt061WES005	Unrelated	NA	-16.0298
grt061WES008	Unrelated	NA	-17.5268
grt061wes009	Unrelated	NA	-14.9698
grt061WES010	Unrelated	NA	-10.9511
grt061WES011	Unrelated	NA	-11.6402
grt061WES012	Unrelated	NA	-12.5876
grt061wes014	Unrelated	NA	-15.0793
grt061wes056	Unrelated	NA	-16.2327
gtm021gtm029	Unrelated	NA	-16.1968
gtm021gtm127	Unrelated	NA	-16.4943
gtm021kal006	Unrelated	NA	-19.3672
gtm021kal009	Unrelated	NA	-12.6673
gtm021kls001	Unrelated	NA	-16.7128
gtm021nuf001	Unrelated	NA	-18.131
gtm021nuf002	Unrelated	NA	-16.5253
gtm021nuf005	Unrelated	NA	-17.7673
gtm021nuf018	Unrelated	NA	-14.4845
gtm021nuf020	Unrelated	NA	-17.6656
gtm021nuf025	Unrelated	NA	-16.1363
gtm021nuf029	Unrelated	NA	-15.9031
gtm021nuf030	Unrelated	NA	-16.2595
gtm021nuf035	Unrelated	NA	-13.7103
gtm021nuf052	Unrelated	NA	-16.4835
gtm021nuf054	Unrelated	NA	-15.0139
gtm021stg011	Unrelated	NA	-17.1239
gtm021stg018	Unrelated	NA	-17.1745
gtm021stg020	Unrelated	NA	-14.8763
gtm021stg021	Unrelated	NA	-18.0108
gtm021stg026	Unrelated	NA	-17.5705
gtm021stl002	Unrelated	NA	-9.21498
gtm021urm035	Unrelated	NA	-13.0645
gtm021urm160	Unrelated	NA	-16.9432
gtm021WES001	Unrelated	NA	-16.9703
gtm021WES002	Unrelated	NA	-11.3701
gtm021WES003	Unrelated	NA	-16.7764
gtm021WES004	Unrelated	NA	-19.1368
gtm021WES005	Unrelated	NA	-17.3197
gtm021WES008	Unrelated	NA	-18.3318
gtm021wes009	Unrelated	NA	-15.6718
gtm021WES010	Unrelated	NA	-12.2492
gtm021WES011	Unrelated	NA	-9.93663
gtm021WES012	Unrelated	NA	-11.4377
gtm021wes014	Unrelated	NA	-15.5728
gtm021wes056	Unrelated	NA	-16.7189
gtm029gtm127	Unrelated	NA	-14.3514
gtm029kal006	Unrelated	NA	-14.1384
gtm029kal009	Unrelated	NA	-12.4382
gtm029kls001	Unrelated	NA	-14.4365
gtm029nuf001	Unrelated	NA	-15.2055
gtm029nuf002	Unrelated	NA	-15.0343
gtm029nuf005	Unrelated	NA	-16.0303
gtm029nuf018	Unrelated	NA	-12.1848
gtm029nuf020	Unrelated	NA	-15.3936
gtm029nuf025	Unrelated	NA	-13.251
gtm029nuf029	Unrelated	NA	-13.4487
gtm029nuf030	Unrelated	NA	-14.5062
gtm029nuf035	Unrelated	NA	-13.7036
gtm029nuf052	Unrelated	NA	-15.1506
gtm029nuf054	Unrelated	NA	-13.9665
gtm029stg011	Unrelated	NA	-13.7741
gtm029stg018	Unrelated	NA	-15.2572
gtm029stg020	Unrelated	NA	-12.3084
gtm029stg021	Unrelated	NA	-15.4682
gtm029stg026	Unrelated	NA	-15.5688
gtm029stl002	Unrelated	NA	-8.01757
gtm029urm035	Unrelated	NA	-11.0063
gtm029urm160	Unrelated	NA	-15.9789
gtm029WES001	Unrelated	NA	-14.7647
gtm029WES002	Unrelated	NA	-12.3188
gtm029WES003	Unrelated	NA	-14.2079
gtm029WES004	Unrelated	NA	-15.8333
gtm029WES005	Unrelated	NA	-15.3726
gtm029WES008	Unrelated	NA	-16.01
gtm029wes009	Unrelated	NA	-14.281
gtm029WES010	Unrelated	NA	-9.78419
gtm029WES011	Unrelated	NA	-10.0536
gtm029WES012	Unrelated	NA	-11.2344
gtm029wes014	Unrelated	NA	-13.7719
gtm029wes056	Unrelated	NA	-14.1316
gtm127kal006	Unrelated	NA	-17.1887
gtm127kal009	Unrelated	NA	-11.4566
gtm127kls001	Unrelated	NA	-14.8743
gtm127nuf001	Unrelated	NA	-16.868
gtm127nuf002	Unrelated	NA	-16.2874
gtm127nuf005	Unrelated	NA	-16.3732
gtm127nuf018	Unrelated	NA	-13.419
gtm127nuf020	Unrelated	NA	-16.2246
gtm127nuf025	Unrelated	NA	-14.3804
gtm127nuf029	Unrelated	NA	-14.4043
gtm127nuf030	Unrelated	NA	-14.2567
gtm127nuf035	Unrelated	NA	-13.1391
gtm127nuf052	Unrelated	NA	-15.7186
gtm127nuf054	Unrelated	NA	-14.8119
gtm127stg011	Unrelated	NA	-14.2359
gtm127stg018	Unrelated	NA	-16.7876
gtm127stg020	Unrelated	NA	-13.8223
gtm127stg021	Unrelated	NA	-16.774
gtm127stg026	Unrelated	NA	-17.395
gtm127stl002	Unrelated	NA	-8.10423
gtm127urm035	Unrelated	NA	-11.1841
gtm127urm160	Unrelated	NA	-15.8354
gtm127WES001	Unrelated	NA	-15.7869
gtm127WES002	Unrelated	NA	-10.7839
gtm127WES003	Unrelated	NA	-15.935
gtm127WES004	Unrelated	NA	-17.2984
gtm127WES005	Unrelated	NA	-17.1299
gtm127WES008	Unrelated	NA	-16.9441
gtm127wes009	Unrelated	NA	-15.6196
gtm127WES010	Unrelated	NA	-9.50538
gtm127WES011	Unrelated	NA	-8.20532
gtm127WES012	Unrelated	NA	-10.4179
gtm127wes014	Unrelated	NA	-14.7833
gtm127wes056	Unrelated	NA	-16.3462
kal006kal009	Unrelated	NA	-11.6679
kal006kls001	Unrelated	NA	-16.8215
kal006nuf001	Unrelated	NA	-17.423
kal006nuf002	Unrelated	NA	-18.8808
kal006nuf005	Unrelated	NA	-17.89
kal006nuf018	Unrelated	NA	-13.7686
kal006nuf020	Unrelated	NA	-18.5887
kal006nuf025	Unrelated	NA	-16.0823
kal006nuf029	Unrelated	NA	-15.8959
kal006nuf030	Unrelated	NA	-16.3855
kal006nuf035	Unrelated	NA	-15.8806
kal006nuf052	Unrelated	NA	-17.3419
kal006nuf054	Unrelated	NA	-16.4818
kal006stg011	Unrelated	NA	-16.3791
kal006stg018	Unrelated	NA	-17.6575
kal006stg020	Unrelated	NA	-14.5731
kal006stg021	Unrelated	NA	-17.981
kal006stg026	Unrelated	NA	-18.0902
kal006stl002	Unrelated	NA	-9.62789
kal006urm035	Unrelated	NA	-13.9851
kal006urm160	Unrelated	NA	-16.9993
kal006WES001	Unrelated	NA	-17.1979
kal006WES002	Unrelated	NA	-13.9969
kal006WES003	Unrelated	NA	-16.2124
kal006WES004	Unrelated	NA	-18.1215
kal006WES005	Unrelated	NA	-17.6176
kal006WES008	Unrelated	NA	-18.5777
kal006wes009	Unrelated	NA	-16.6731
kal006WES010	Unrelated	NA	-12.663
kal006WES011	Unrelated	NA	-13.2968
kal006WES012	Unrelated	NA	-14.2257
kal006wes014	Unrelated	NA	-16.1971
kal006wes056	Unrelated	NA	-17.8745
kal009kls001	Unrelated	NA	-11.6442
kal009nuf001	Unrelated	NA	-13.4076
kal009nuf002	Unrelated	NA	-13.8321
kal009nuf005	Unrelated	NA	-12.4105
kal009nuf018	Unrelated	NA	-9.12602
kal009nuf020	Unrelated	NA	-12.7207
kal009nuf025	Unrelated	NA	-11.4991
kal009nuf029	Unrelated	NA	-9.74931
kal009nuf030	Unrelated	NA	-10.6408
kal009nuf035	Unrelated	NA	-8.88905
kal009nuf052	Unrelated	NA	-12.65
kal009nuf054	Unrelated	NA	-9.13008
kal009stg011	Unrelated	NA	-10.762
kal009stg018	Unrelated	NA	-12.4764
kal009stg020	Unrelated	NA	-6.87654
kal009stg021	Unrelated	NA	-12.556
kal009stg026	Unrelated	NA	-12.9823
kal009stl002	Unrelated	NA	-4.2211
kal009urm035	Unrelated	NA	-7.79354
kal009urm160	Unrelated	NA	-11.7306
kal009WES001	Unrelated	NA	-12.4147
kal009WES002	Unrelated	NA	-7.29817
kal009WES003	Unrelated	NA	-11.0263
kal009WES004	Unrelated	NA	-13.9827
kal009WES005	Unrelated	NA	-12.5335
kal009WES008	Unrelated	NA	-12.2826
kal009wes009	Unrelated	NA	-10.4517
kal009WES010	Unrelated	NA	-4.57983
kal009WES011	Unrelated	NA	-6.18997
kal009WES012	Unrelated	NA	-5.4444
kal009wes014	Unrelated	NA	-9.93873
kal009wes056	Unrelated	NA	-12.0262
kls001nuf001	Unrelated	NA	-16.483
kls001nuf002	Unrelated	NA	-16.0891
kls001nuf005	Unrelated	NA	-15.9928
kls001nuf018	Unrelated	NA	-11.671
kls001nuf020	Unrelated	NA	-16.6527
kls001nuf025	Unrelated	NA	-14.0851
kls001nuf029	Unrelated	NA	-14.0021
kls001nuf030	Unrelated	NA	-13.9262
kls001nuf035	Unrelated	NA	-13.4747
kls001nuf052	Unrelated	NA	-15.8069
kls001nuf054	Unrelated	NA	-14.5593
kls001stg011	Unrelated	NA	-14.9568
kls001stg018	Unrelated	NA	-16.4488
kls001stg020	Unrelated	NA	-12.5065
kls001stg021	Unrelated	NA	-15.9936
kls001stg026	Unrelated	NA	-16.3948
kls001stl002	Unrelated	NA	-7.99368
kls001urm035	Unrelated	NA	-11.3606
kls001urm160	Unrelated	NA	-15.0789
kls001WES001	Unrelated	NA	-16.7188
kls001WES002	Unrelated	NA	-10.7072
kls001WES003	Unrelated	NA	-15.3859
kls001WES004	Unrelated	NA	-16.8025
kls001WES005	Unrelated	NA	-15.4154
kls001WES008	Unrelated	NA	-16.6426
kls001wes009	Unrelated	NA	-15.4224
kls001WES010	Unrelated	NA	-9.67799
kls001WES011	Unrelated	NA	-9.93785
kls001WES012	Unrelated	NA	-10.8441
kls001wes014	Unrelated	NA	-14.0716
kls001wes056	Unrelated	NA	-14.7122
mbs011bns004	Unrelated	NA	-13.5644
mbs011bns012	Unrelated	NA	-14.6257
mbs011bns027	Unrelated	NA	-14.3457
mbs011bns057	Unrelated	NA	-13.3726
mbs011fjk056	Unrelated	NA	-13.0556
mbs011fjk109	Unrelated	NA	-13.0469
mbs011fjk363	Unrelated	NA	-12.8134
mbs011fjk531	Unrelated	NA	-16.2437
mbs011fjk533	Unrelated	NA	-10.2742
mbs011fjk534	Unrelated	NA	-13.2723
mbs011fjk545	Unrelated	NA	-12.6314
mbs011grt022	Unrelated	NA	-12.5784
mbs011grt035	Unrelated	NA	-15.2096
mbs011grt036	Unrelated	NA	-15.0552
mbs011grt060	Unrelated	NA	-13.4682
mbs011grt061	Unrelated	NA	-14.8588
mbs011gtm021	Unrelated	NA	-16.147
mbs011gtm029	Unrelated	NA	-14.8886
mbs011gtm127	Unrelated	NA	-13.6627
mbs011kal006	Unrelated	NA	-17.1908
mbs011kal009	Unrelated	NA	-9.62256
mbs011kls001	Unrelated	NA	-13.7435
mbs011mbs021	Unrelated	NA	-4.46793
mbs011mbs022	Unrelated	NA	-12.6884
mbs011mbs031	Unrelated	NA	-15.4932
mbs011mbs032	Unrelated	NA	-13.2758
mbs011mbs042	Unrelated	NA	-12.9558
mbs011mbs051	Unrelated	NA	-9.60626
mbs011mbs052	Unrelated	NA	-11.2544
mbs011mbs061	Unrelated	NA	-10.214
mbs011mbs062	Unrelated	NA	-14.364
mbs011mbs071	Unrelated	NA	-7.79144
mbs011mbs072	Unrelated	NA	-14.968
mbs011mbs081	Unrelated	NA	-14.4717
mbs011mbs082	Unrelated	NA	-13.0095
mbs011mbs091	Unrelated	NA	-14.3881
mbs011mbs092	Unrelated	NA	-14.8279
mbs011mbs102	Unrelated	NA	-4.01158
mbs011mbs112	Unrelated	NA	-14.0641
mbs011mbs121	Unrelated	NA	-12.402
mbs011mbs122	Unrelated	NA	-3.01158
mbs011mbs132	Unrelated	NA	-11.2795
mbs011mbs142	Unrelated	NA	-14.7647
mbs011mbs151	Unrelated	NA	-13.9479
mbs011mbs161	Unrelated	NA	-10.5394
mbs011mbs162	Unrelated	NA	-15.6029
mbs011mbs172	Unrelated	NA	-10.2107
mbs011mbv010	Unrelated	NA	-9.19594
mbs011mbv020	Unrelated	NA	-4.80865
mbs011mbv021	Unrelated	NA	-13.2948
mbs011mbv030	Unrelated	NA	-10.0387
mbs011mbv031	Unrelated	NA	-4.7041
mbs011mbv040	Unrelated	NA	-16.3748
mbs011mbv051	Unrelated	NA	-10.6708
mbs011mbv060	Unrelated	NA	-7.44251
mbs011mbv061	Unrelated	NA	-14.8107
mbs011mbv070	Unrelated	NA	-15.0532
mbs011mbv071	Unrelated	NA	-12.1065
mbs011mbv080	Unrelated	NA	-8.86801
mbs011mbv081	Unrelated	NA	-15.2564
mbs011mbv090	Unrelated	NA	-16.5715
mbs011mbv091	Unrelated	NA	-9.61468
mbs011mbv100	Unrelated	NA	-7.24474
mbs011mbv101	Unrelated	NA	-8.40442
mbs011mbv110	Unrelated	NA	-15.2461
mbs011mbv111	Unrelated	NA	-7.27203
mbs011mbv113	Unrelated	NA	-14.859
mbs011mbv114	Unrelated	NA	-13.8316
mbs011mbv120	Unrelated	NA	-13.3219
mbs011mbv121	Unrelated	NA	-11.9495
mbs011mbv122	Unrelated	NA	-10.4451
mbs011mbv123	Unrelated	NA	-15.3355
mbs011mbv124	Unrelated	NA	-9.14279
mbs011mbv130	Unrelated	NA	-14.1983
mbs011mbv140	Unrelated	NA	-14.4605
mbs011mbv141	Unrelated	NA	-14.9601
mbs011mbv142	Unrelated	NA	-14.2676
mbs011mbv143	Unrelated	NA	-11.6498
mbs011mbv150	Unrelated	NA	-13.3409
mbs011mbv151	Unrelated	NA	-15.7947
mbs011mbv160	Unrelated	NA	-15.2062
mbs011mbv161	Unrelated	NA	-12.031
mbs011mbv172	Unrelated	NA	-6.62787
mbs011mbv173	Unrelated	NA	-8.71792
mbs011mbv180	Unrelated	NA	-16.0323
mbs011mbv181	Unrelated	NA	-13.9398
mbs011mbv190	Unrelated	NA	-14.3764
mbs011mbv191	Unrelated	NA	-15.2512
mbs011mbv200	Unrelated	NA	-15.9845
mbs011mbv201	Unrelated	NA	-12.8763
mbs011mbv210	Unrelated	NA	-7.6531
mbs011mbv211	Unrelated	NA	-11.2793
mbs011mbv221	Unrelated	NA	-12.2582
mbs011mbv240	Unrelated	NA	-14.5837
mbs011mbv250	Unrelated	NA	-13.7169
mbs011mbv251	Unrelated	NA	-14.0337
mbs011mbv252	Unrelated	NA	-14.9455
mbs011mbv253	Unrelated	NA	-12.2839
mbs011mbv254	Unrelated	NA	-16.2478
mbs011mbv260	Unrelated	NA	-10.3916
mbs011mbv270	Unrelated	NA	-15.74
mbs011mbv280	Unrelated	NA	-10.2921
mbs011mbv281	Unrelated	NA	-15.3908
mbs011mbv290	Unrelated	NA	-15.3224
mbs011mbv291	Unrelated	NA	-15.0768
mbs011mbv301	Unrelated	NA	-14.0558
mbs011mbv310	Unrelated	NA	-15.3009
mbs011mbv311	Unrelated	NA	-14.6944
mbs011mbv321	Unrelated	NA	-7.62655
mbs011mbv330	Unrelated	NA	-10.5715
mbs011mbv331	Unrelated	NA	-13.9253
mbs011mbv332	Unrelated	NA	-7.85912
mbs011mbv340	Unrelated	NA	-6.11431
mbs011mbv341	Unrelated	NA	-11.4805
mbs011nuf001	Unrelated	NA	-15.1185
mbs011nuf002	Unrelated	NA	-14.751
mbs011nuf005	Unrelated	NA	-16.1386
mbs011nuf018	Unrelated	NA	-11.7458
mbs011nuf020	Unrelated	NA	-14.4626
mbs011nuf025	Unrelated	NA	-13.5788
mbs011nuf029	Unrelated	NA	-12.4476
mbs011nuf030	Unrelated	NA	-14.0999
mbs011nuf035	Unrelated	NA	-9.71908
mbs011nuf052	Unrelated	NA	-14.7002
mbs011nuf054	Unrelated	NA	-11.2457
mbs011stg011	Unrelated	NA	-14.7966
mbs011stg018	Unrelated	NA	-15.1283
mbs011stg020	Unrelated	NA	-13.0094
mbs011stg021	Unrelated	NA	-15.3605
mbs011stg026	Unrelated	NA	-16.6676
mbs011stl002	Unrelated	NA	-5.96495
mbs011urm035	Unrelated	NA	-10.6541
mbs011urm160	Unrelated	NA	-14.1221
mbs011WES001	Unrelated	NA	-14.4629
mbs011WES002	Unrelated	NA	-9.16947
mbs011WES003	Unrelated	NA	-13.4322
mbs011WES004	Unrelated	NA	-15.4694
mbs011WES005	Unrelated	NA	-15.0568
mbs011wes006	Unrelated	NA	-12.7974
mbs011wes007	Unrelated	NA	-16.2297
mbs011WES008	Unrelated	NA	-15.6227
mbs011wes009	Unrelated	NA	-12.3123
mbs011WES010	Unrelated	NA	-7.27515
mbs011WES011	Unrelated	NA	-7.01254
mbs011WES012	Unrelated	NA	-9.60449
mbs011wes014	Unrelated	NA	-13.4835
mbs011wes056	Unrelated	NA	-14.2127
mbs021bns004	Unrelated	NA	-6.82033
mbs021bns012	Unrelated	NA	-6.01663
mbs021bns027	Unrelated	NA	-5.80387
mbs021bns057	Unrelated	NA	-5.36663
mbs021fjk056	Unrelated	NA	-4.09741
mbs021fjk109	Unrelated	NA	-4.69651
mbs021fjk363	Unrelated	NA	-4.59986
mbs021fjk531	Unrelated	NA	-6.69345
mbs021fjk533	Unrelated	NA	-2.28702
mbs021fjk534	Unrelated	NA	-5.13719
mbs021fjk545	Unrelated	NA	-4.69454
mbs021grt022	Unrelated	NA	-6.66733
mbs021grt035	Unrelated	NA	-6.56718
mbs021grt036	Unrelated	NA	-6.96315
mbs021grt060	Unrelated	NA	-7.39787
mbs021grt061	Unrelated	NA	-5.65233
mbs021gtm021	Unrelated	NA	-6.16525
mbs021gtm029	Unrelated	NA	-5.90752
mbs021gtm127	Unrelated	NA	-6.16491
mbs021kal006	Unrelated	NA	-7.22184
mbs021kal009	Unrelated	NA	-3.92914
mbs021kls001	Unrelated	NA	-5.99677
mbs021mbs022	Second Degree	3.20731	-2.06167
mbs021mbs031	Unrelated	NA	-5.00513
mbs021mbs032	Unrelated	NA	-4.7459
mbs021mbs042	Unrelated	NA	-6.56055
mbs021mbs051	Unrelated	NA	-0.967923
mbs021mbs052	Unrelated	NA	-5.2786
mbs021mbs061	Unrelated	NA	-3.18577
mbs021mbs062	Unrelated	NA	-6.00771
mbs021mbs071	Unrelated	NA	-0.705444
mbs021mbs072	Unrelated	NA	-6.90572
mbs021mbs081	Unrelated	NA	-6.53115
mbs021mbs082	Unrelated	NA	-4.49056
mbs021mbs091	Unrelated	NA	-5.29585
mbs021mbs092	Unrelated	NA	-5.91513
mbs021mbs102	Unrelated	NA	-0.859752
mbs021mbs112	Unrelated	NA	-7.04575
mbs021mbs121	Unrelated	NA	-4.16843
mbs021mbs122	Unrelated	NA	-1.2775
mbs021mbs132	Unrelated	NA	-4.01757
mbs021mbs142	Unrelated	NA	-6.57133
mbs021mbs151	Unrelated	NA	-7.45682
mbs021mbs161	Unrelated	NA	-4.44959
mbs021mbs162	Unrelated	NA	-7.02518
mbs021mbs172	Unrelated	NA	-2.67981
mbs021mbv010	Unrelated	NA	-3.19914
mbs021mbv020	Unrelated	NA	-1.1203
mbs021mbv021	Unrelated	NA	-5.15525
mbs021mbv030	Unrelated	NA	-3.33557
mbs021mbv031	Unrelated	NA	-1.12074
mbs021mbv040	Unrelated	NA	-6.49494
mbs021mbv051	Unrelated	NA	-3.19486
mbs021mbv060	Second Degree	0.207444	-2.37772
mbs021mbv061	Unrelated	NA	-6.19104
mbs021mbv070	Unrelated	NA	-8.01026
mbs021mbv071	Unrelated	NA	-4.61872
mbs021mbv080	Unrelated	NA	-2.08469
mbs021mbv081	Unrelated	NA	-6.42179
mbs021mbv090	Unrelated	NA	-7.53432
mbs021mbv091	Unrelated	NA	-3.64352
mbs021mbv100	Unrelated	NA	-2.09949
mbs021mbv101	Second Degree	0.64787	-1.31064
mbs021mbv110	Unrelated	NA	-8.0127
mbs021mbv111	Unrelated	NA	-1.46124
mbs021mbv113	Unrelated	NA	-8.131
mbs021mbv114	Unrelated	NA	-7.46431
mbs021mbv120	Unrelated	NA	-4.65067
mbs021mbv121	Unrelated	NA	-3.95828
mbs021mbv122	Unrelated	NA	-2.09354
mbs021mbv123	Unrelated	NA	-6.55283
mbs021mbv124	Unrelated	NA	-1.66466
mbs021mbv130	Unrelated	NA	-5.71134
mbs021mbv140	Unrelated	NA	-7.20716
mbs021mbv141	Unrelated	NA	-5.04542
mbs021mbv142	Unrelated	NA	-6.27826
mbs021mbv143	Unrelated	NA	-2.75542
mbs021mbv150	Unrelated	NA	-5.60309
mbs021mbv151	Unrelated	NA	-7.31962
mbs021mbv160	Unrelated	NA	-7.54894
mbs021mbv161	Unrelated	NA	-5.57198
mbs021mbv172	Unrelated	NA	-2.42725
mbs021mbv173	Unrelated	NA	-2.66412
mbs021mbv180	Unrelated	NA	-8.00943
mbs021mbv181	Unrelated	NA	-5.42688
mbs021mbv190	Unrelated	NA	-5.19523
mbs021mbv191	Unrelated	NA	-7.31486
mbs021mbv200	Unrelated	NA	-7.4561
mbs021mbv201	Unrelated	NA	-3.52884
mbs021mbv210	Unrelated	NA	-2.46344
mbs021mbv211	Unrelated	NA	-3.16715
mbs021mbv221	Unrelated	NA	-4.0966
mbs021mbv240	Unrelated	NA	-7.82975
mbs021mbv250	Unrelated	NA	-6.58649
mbs021mbv251	Unrelated	NA	-7.00682
mbs021mbv252	Unrelated	NA	-8.08774
mbs021mbv253	Unrelated	NA	-3.07186
mbs021mbv254	Unrelated	NA	-6.3928
mbs021mbv260	Unrelated	NA	-4.31069
mbs021mbv270	Unrelated	NA	-8.06596
mbs021mbv280	Unrelated	NA	-3.06612
mbs021mbv281	Unrelated	NA	-8.3955
mbs021mbv290	Unrelated	NA	-7.04487
mbs021mbv291	Unrelated	NA	-7.88047
mbs021mbv301	Unrelated	NA	-4.69948
mbs021mbv310	Unrelated	NA	-6.53319
mbs021mbv311	Unrelated	NA	-7.43521
mbs021mbv321	Unrelated	NA	-1.2265
mbs021mbv330	Unrelated	NA	-2.78216
mbs021mbv331	Unrelated	NA	-6.33592
mbs021mbv332	Unrelated	NA	-3.89213
mbs021mbv340	Unrelated	NA	-2.42005
mbs021mbv341	Unrelated	NA	-3.39813
mbs021nuf001	Unrelated	NA	-6.99459
mbs021nuf002	Unrelated	NA	-4.97551
mbs021nuf005	Unrelated	NA	-6.76527
mbs021nuf018	Unrelated	NA	-3.56132
mbs021nuf020	Unrelated	NA	-4.88864
mbs021nuf025	Unrelated	NA	-5.65331
mbs021nuf029	Unrelated	NA	-5.95296
mbs021nuf030	Unrelated	NA	-4.71806
mbs021nuf035	Unrelated	NA	-3.13381
mbs021nuf052	Unrelated	NA	-6.72053
mbs021nuf054	Unrelated	NA	-5.60437
mbs021stg011	Unrelated	NA	-6.45354
mbs021stg018	Unrelated	NA	-7.04884
mbs021stg020	Unrelated	NA	-1.66688
mbs021stg021	Unrelated	NA	-7.46336
mbs021stg026	Unrelated	NA	-5.79696
mbs021stl002	Unrelated	NA	-2.45784
mbs021urm035	Unrelated	NA	-3.08165
mbs021urm160	Unrelated	NA	-6.30473
mbs021WES001	Unrelated	NA	-5.95023
mbs021WES002	Unrelated	NA	-2.84899
mbs021WES003	Unrelated	NA	-7.35104
mbs021WES004	Unrelated	NA	-7.47979
mbs021WES005	Unrelated	NA	-7.5495
mbs021wes006	Unrelated	NA	-4.97543
mbs021wes007	Unrelated	NA	-7.59874
mbs021WES008	Unrelated	NA	-6.51409
mbs021wes009	Unrelated	NA	-5.91367
mbs021WES010	Unrelated	NA	-0.913966
mbs021WES011	Unrelated	NA	-2.62495
mbs021WES012	Unrelated	NA	-0.735409
mbs021wes014	Unrelated	NA	-4.36426
mbs021wes056	Unrelated	NA	-6.96835
mbs022bns004	Unrelated	NA	-13.651
mbs022bns012	Unrelated	NA	-15.6739
mbs022bns027	Unrelated	NA	-14.032
mbs022bns057	Unrelated	NA	-13.1623
mbs022fjk056	Unrelated	NA	-13.6595
mbs022fjk109	Unrelated	NA	-13.2337
mbs022fjk363	Unrelated	NA	-13.1832
mbs022fjk531	Unrelated	NA	-15.0581
mbs022fjk533	Unrelated	NA	-8.837
mbs022fjk534	Unrelated	NA	-13.2003
mbs022fjk545	Unrelated	NA	-12.88
mbs022grt022	Unrelated	NA	-12.557
mbs022grt035	Unrelated	NA	-13.8905
mbs022grt036	Unrelated	NA	-15.5516
mbs022grt060	Unrelated	NA	-13.8191
mbs022grt061	Unrelated	NA	-14.2984
mbs022gtm021	Unrelated	NA	-14.7993
mbs022gtm029	Unrelated	NA	-14.5733
mbs022gtm127	Unrelated	NA	-13.9319
mbs022kal006	Unrelated	NA	-16.2763
mbs022kal009	Unrelated	NA	-11.6841
mbs022kls001	Unrelated	NA	-14.0393
mbs022mbs031	Unrelated	NA	-14.5005
mbs022mbs032	Unrelated	NA	-12.3431
mbs022mbs042	Unrelated	NA	-12.3753
mbs022mbs051	Unrelated	NA	-7.96909
mbs022mbs052	Unrelated	NA	-11.04
mbs022mbs061	Unrelated	NA	-9.06826
mbs022mbs062	Unrelated	NA	-14.2149
mbs022mbs071	Unrelated	NA	-9.07056
mbs022mbs072	Unrelated	NA	-14.285
mbs022mbs081	Unrelated	NA	-15.3434
mbs022mbs082	Unrelated	NA	-13.0478
mbs022mbs091	Unrelated	NA	-14.5468
mbs022mbs092	Unrelated	NA	-13.6343
mbs022mbs102	Unrelated	NA	-3.69094
mbs022mbs112	Unrelated	NA	-14.03
mbs022mbs121	Unrelated	NA	-13.2076
mbs022mbs122	Unrelated	NA	-4.46314
mbs022mbs132	Unrelated	NA	-11.7023
mbs022mbs142	Unrelated	NA	-12.9986
mbs022mbs151	Unrelated	NA	-13.267
mbs022mbs161	Unrelated	NA	-12.1781
mbs022mbs162	Unrelated	NA	-14.7766
mbs022mbs172	Unrelated	NA	-11.3646
mbs022mbv010	Unrelated	NA	-9.92462
mbs022mbv020	Unrelated	NA	-5.29125
mbs022mbv021	Unrelated	NA	-13.8167
mbs022mbv030	Unrelated	NA	-11.081
mbs022mbv031	Unrelated	NA	-3.85007
mbs022mbv040	Unrelated	NA	-16.3111
mbs022mbv051	Unrelated	NA	-12.5891
mbs022mbv060	Unrelated	NA	-8.5416
mbs022mbv061	Unrelated	NA	-15.5216
mbs022mbv070	Unrelated	NA	-15.2554
mbs022mbv071	Unrelated	NA	-12.0734
mbs022mbv080	Unrelated	NA	-10.4445
mbs022mbv081	Unrelated	NA	-15.0618
mbs022mbv090	Unrelated	NA	-16.362
mbs022mbv091	Unrelated	NA	-8.79582
mbs022mbv100	Unrelated	NA	-7.38263
mbs022mbv101	Unrelated	NA	-8.51905
mbs022mbv110	Unrelated	NA	-14.8329
mbs022mbv111	Unrelated	NA	-8.7196
mbs022mbv113	Unrelated	NA	-14.9531
mbs022mbv114	Unrelated	NA	-15.4069
mbs022mbv120	Unrelated	NA	-13.8423
mbs022mbv121	Unrelated	NA	-11.6698
mbs022mbv122	Unrelated	NA	-11.1859
mbs022mbv123	Unrelated	NA	-15.8831
mbs022mbv124	Unrelated	NA	-11.8892
mbs022mbv130	Unrelated	NA	-14.3313
mbs022mbv140	Unrelated	NA	-15.1901
mbs022mbv141	Unrelated	NA	-14.6992
mbs022mbv142	Unrelated	NA	-15.255
mbs022mbv143	Unrelated	NA	-12.0992
mbs022mbv150	Unrelated	NA	-13.4486
mbs022mbv151	Unrelated	NA	-14.9553
mbs022mbv160	Unrelated	NA	-15.7332
mbs022mbv161	Unrelated	NA	-12.0836
mbs022mbv172	Unrelated	NA	-8.32173
mbs022mbv173	Unrelated	NA	-8.61908
mbs022mbv180	Unrelated	NA	-15.9528
mbs022mbv181	Unrelated	NA	-13.9574
mbs022mbv190	Unrelated	NA	-15.1854
mbs022mbv191	Unrelated	NA	-15.1592
mbs022mbv200	Unrelated	NA	-15.827
mbs022mbv201	Unrelated	NA	-12.6327
mbs022mbv210	Unrelated	NA	-8.32033
mbs022mbv211	Unrelated	NA	-12.2026
mbs022mbv221	Unrelated	NA	-13.571
mbs022mbv240	Unrelated	NA	-14.7096
mbs022mbv250	Unrelated	NA	-14.5979
mbs022mbv251	Unrelated	NA	-14.3691
mbs022mbv252	Unrelated	NA	-15.6698
mbs022mbv253	Unrelated	NA	-12.0571
mbs022mbv254	Unrelated	NA	-15.2638
mbs022mbv260	Unrelated	NA	-10.9599
mbs022mbv270	Unrelated	NA	-15.1664
mbs022mbv280	Unrelated	NA	-10.9944
mbs022mbv281	Unrelated	NA	-15.6542
mbs022mbv290	Unrelated	NA	-14.12
mbs022mbv291	Unrelated	NA	-15.1112
mbs022mbv301	Unrelated	NA	-13.7429
mbs022mbv310	Unrelated	NA	-15.4602
mbs022mbv311	Unrelated	NA	-15.0255
mbs022mbv321	Unrelated	NA	-7.85976
mbs022mbv330	Unrelated	NA	-11.1883
mbs022mbv331	Unrelated	NA	-13.8436
mbs022mbv332	Unrelated	NA	-9.32456
mbs022mbv340	Unrelated	NA	-6.71205
mbs022mbv341	Unrelated	NA	-12.0446
mbs022nuf001	Unrelated	NA	-15.3239
mbs022nuf002	Unrelated	NA	-14.8842
mbs022nuf005	Unrelated	NA	-15.2706
mbs022nuf018	Unrelated	NA	-12.1116
mbs022nuf020	Unrelated	NA	-15.0065
mbs022nuf025	Unrelated	NA	-12.7031
mbs022nuf029	Unrelated	NA	-12.8694
mbs022nuf030	Unrelated	NA	-11.6975
mbs022nuf035	Unrelated	NA	-12.3359
mbs022nuf052	Unrelated	NA	-14.3177
mbs022nuf054	Unrelated	NA	-13.0395
mbs022stg011	Unrelated	NA	-13.9922
mbs022stg018	Unrelated	NA	-15.0786
mbs022stg020	Unrelated	NA	-12.7687
mbs022stg021	Unrelated	NA	-15.6564
mbs022stg026	Unrelated	NA	-15.7635
mbs022stl002	Unrelated	NA	-6.83303
mbs022urm035	Unrelated	NA	-10.3193
mbs022urm160	Unrelated	NA	-14.5958
mbs022WES001	Unrelated	NA	-14.3283
mbs022WES002	Unrelated	NA	-10.4261
mbs022WES003	Unrelated	NA	-14.4485
mbs022WES004	Unrelated	NA	-15.9589
mbs022WES005	Unrelated	NA	-15.4054
mbs022wes006	Unrelated	NA	-14.0167
mbs022wes007	Unrelated	NA	-16.6838
mbs022WES008	Unrelated	NA	-16.2431
mbs022wes009	Unrelated	NA	-14.1706
mbs022WES010	Unrelated	NA	-8.44425
mbs022WES011	Unrelated	NA	-8.61605
mbs022WES012	Unrelated	NA	-10.9955
mbs022wes014	Unrelated	NA	-13.0787
mbs022wes056	Unrelated	NA	-14.0393
mbs031bns004	Unrelated	NA	-15.2018
mbs031bns012	Unrelated	NA	-16.0177
mbs031bns027	Unrelated	NA	-16.1011
mbs031bns057	Unrelated	NA	-16.1061
mbs031fjk056	Unrelated	NA	-16.1789
mbs031fjk109	Unrelated	NA	-15.105
mbs031fjk363	Unrelated	NA	-14.2977
mbs031fjk531	Unrelated	NA	-16.8226
mbs031fjk533	Unrelated	NA	-10.6888
mbs031fjk534	Unrelated	NA	-15.4748
mbs031fjk545	Unrelated	NA	-15.468
mbs031grt022	Unrelated	NA	-14.7432
mbs031grt035	Unrelated	NA	-16.266
mbs031grt036	Unrelated	NA	-17.1837
mbs031grt060	Unrelated	NA	-15.1529
mbs031grt061	Unrelated	NA	-15.8494
mbs031gtm021	Unrelated	NA	-17.9689
mbs031gtm029	Unrelated	NA	-15.0683
mbs031gtm127	Unrelated	NA	-17.0036
mbs031kal006	Unrelated	NA	-17.3883
mbs031kal009	Unrelated	NA	-12.5562
mbs031kls001	Unrelated	NA	-15.7537
mbs031mbs032	Unrelated	NA	-12.8993
mbs031mbs042	Unrelated	NA	-14.9914
mbs031mbs051	Unrelated	NA	-11.7847
mbs031mbs052	Unrelated	NA	-12.8493
mbs031mbs061	Unrelated	NA	-12.6088
mbs031mbs062	Unrelated	NA	-16.3405
mbs031mbs071	Unrelated	NA	-10.7066
mbs031mbs072	Unrelated	NA	-16.0873
mbs031mbs081	Unrelated	NA	-16.6364
mbs031mbs082	Unrelated	NA	-15.5976
mbs031mbs091	Unrelated	NA	-16.1079
mbs031mbs092	Unrelated	NA	-16.2024
mbs031mbs102	Unrelated	NA	-5.30352
mbs031mbs112	Unrelated	NA	-15.8813
mbs031mbs121	Unrelated	NA	-14.2275
mbs031mbs122	Unrelated	NA	-6.76193
mbs031mbs132	Unrelated	NA	-14.0133
mbs031mbs142	Unrelated	NA	-16.1922
mbs031mbs151	Unrelated	NA	-15.3342
mbs031mbs161	Unrelated	NA	-13.5119
mbs031mbs162	Unrelated	NA	-16.4067
mbs031mbs172	Unrelated	NA	-13.5723
mbs031mbv010	Unrelated	NA	-11.9333
mbs031mbv020	Unrelated	NA	-8.90185
mbs031mbv021	Unrelated	NA	-16.0963
mbs031mbv030	Unrelated	NA	-15.1383
mbs031mbv031	Unrelated	NA	-6.12372
mbs031mbv040	Unrelated	NA	-16.8233
mbs031mbv051	Unrelated	NA	-13.548
mbs031mbv060	Unrelated	NA	-11.117
mbs031mbv061	Unrelated	NA	-17.2641
mbs031mbv070	Unrelated	NA	-16.4984
mbs031mbv071	Unrelated	NA	-15.2429
mbs031mbv080	Unrelated	NA	-12.8748
mbs031mbv081	Unrelated	NA	-16.7363
mbs031mbv090	Unrelated	NA	-18.0021
mbs031mbv091	Unrelated	NA	-13.8745
mbs031mbv100	Unrelated	NA	-11.5023
mbs031mbv101	Unrelated	NA	-11.8347
mbs031mbv110	Unrelated	NA	-17.4582
mbs031mbv111	Unrelated	NA	-12.5452
mbs031mbv113	Unrelated	NA	-17.2848
mbs031mbv114	Unrelated	NA	-16.5766
mbs031mbv120	Unrelated	NA	-15.9305
mbs031mbv121	Unrelated	NA	-13.7094
mbs031mbv122	Unrelated	NA	-14.3431
mbs031mbv123	Unrelated	NA	-17.6932
mbs031mbv124	Unrelated	NA	-12.4592
mbs031mbv130	Unrelated	NA	-16.636
mbs031mbv140	Unrelated	NA	-16.9449
mbs031mbv141	Unrelated	NA	-15.7457
mbs031mbv142	Unrelated	NA	-16.6304
mbs031mbv143	Unrelated	NA	-14.5936
mbs031mbv150	Unrelated	NA	-15.9464
mbs031mbv151	Unrelated	NA	-16.2941
mbs031mbv160	Unrelated	NA	-17.1275
mbs031mbv161	Unrelated	NA	-16.1404
mbs031mbv172	Unrelated	NA	-11.0657
mbs031mbv173	Unrelated	NA	-13.0742
mbs031mbv180	Unrelated	NA	-16.6831
mbs031mbv181	Unrelated	NA	-16.6911
mbs031mbv190	Unrelated	NA	-15.7128
mbs031mbv191	Unrelated	NA	-16.4737
mbs031mbv200	Unrelated	NA	-16.5355
mbs031mbv201	Unrelated	NA	-15.4517
mbs031mbv210	Unrelated	NA	-11.2117
mbs031mbv211	Unrelated	NA	-14.707
mbs031mbv221	Unrelated	NA	-16.8
mbs031mbv240	Unrelated	NA	-16.4795
mbs031mbv250	Unrelated	NA	-16.0208
mbs031mbv251	Unrelated	NA	-15.6538
mbs031mbv252	Unrelated	NA	-17.3388
mbs031mbv253	Unrelated	NA	-15.0975
mbs031mbv254	Unrelated	NA	-17.1372
mbs031mbv260	Unrelated	NA	-14.1917
mbs031mbv270	Unrelated	NA	-16.5189
mbs031mbv280	Unrelated	NA	-14.0694
mbs031mbv281	Unrelated	NA	-16.9664
mbs031mbv290	Unrelated	NA	-17.4178
mbs031mbv291	Unrelated	NA	-16.8195
mbs031mbv301	Unrelated	NA	-15.0275
mbs031mbv310	Unrelated	NA	-16.7992
mbs031mbv311	Unrelated	NA	-17.8181
mbs031mbv321	Unrelated	NA	-11.0612
mbs031mbv330	Unrelated	NA	-14.145
mbs031mbv331	Unrelated	NA	-16.5935
mbs031mbv332	Unrelated	NA	-10.7531
mbs031mbv340	Unrelated	NA	-10.0731
mbs031mbv341	Unrelated	NA	-15.3314
mbs031nuf001	Unrelated	NA	-17.1897
mbs031nuf002	Unrelated	NA	-17.2104
mbs031nuf005	Unrelated	NA	-17.2484
mbs031nuf018	Unrelated	NA	-12.4304
mbs031nuf020	Unrelated	NA	-16.6463
mbs031nuf025	Unrelated	NA	-15.4087
mbs031nuf029	Unrelated	NA	-14.3247
mbs031nuf030	Unrelated	NA	-15.0225
mbs031nuf035	Unrelated	NA	-14.4549
mbs031nuf052	Unrelated	NA	-16.9015
mbs031nuf054	Unrelated	NA	-15.1127
mbs031stg011	Unrelated	NA	-16.1781
mbs031stg018	Unrelated	NA	-16.0365
mbs031stg020	Unrelated	NA	-15.2808
mbs031stg021	Unrelated	NA	-17.9116
mbs031stg026	Unrelated	NA	-17.6262
mbs031stl002	Unrelated	NA	-9.75705
mbs031urm035	Unrelated	NA	-14.8384
mbs031urm160	Unrelated	NA	-16.7521
mbs031WES001	Unrelated	NA	-16.5267
mbs031WES002	Unrelated	NA	-12.4543
mbs031WES003	Unrelated	NA	-16.2174
mbs031WES004	Unrelated	NA	-17.9678
mbs031WES005	Unrelated	NA	-16.1742
mbs031wes006	Unrelated	NA	-17.0496
mbs031wes007	Unrelated	NA	-17.372
mbs031WES008	Unrelated	NA	-17.9052
mbs031wes009	Unrelated	NA	-16.5114
mbs031WES010	Unrelated	NA	-12.5094
mbs031WES011	Unrelated	NA	-11.9219
mbs031WES012	Unrelated	NA	-13.4086
mbs031wes014	Unrelated	NA	-14.7731
mbs031wes056	Unrelated	NA	-15.7195
mbs032bns004	Unrelated	NA	-13.5925
mbs032bns012	Unrelated	NA	-14.1004
mbs032bns027	Unrelated	NA	-14.02
mbs032bns057	Unrelated	NA	-13.4709
mbs032fjk056	Unrelated	NA	-13.56
mbs032fjk109	Unrelated	NA	-11.4297
mbs032fjk363	Unrelated	NA	-13.5459
mbs032fjk531	Unrelated	NA	-15.7434
mbs032fjk533	Unrelated	NA	-8.23666
mbs032fjk534	Unrelated	NA	-12.6828
mbs032fjk545	Unrelated	NA	-13.2647
mbs032grt022	Unrelated	NA	-13.2001
mbs032grt035	Unrelated	NA	-15.4122
mbs032grt036	Unrelated	NA	-14.9362
mbs032grt060	Unrelated	NA	-14.6866
mbs032grt061	Unrelated	NA	-15.8758
mbs032gtm021	Unrelated	NA	-15.0909
mbs032gtm029	Unrelated	NA	-14.2143
mbs032gtm127	Unrelated	NA	-13.5643
mbs032kal006	Unrelated	NA	-16.1261
mbs032kal009	Unrelated	NA	-10.3422
mbs032kls001	Unrelated	NA	-14.2576
mbs032mbs042	Unrelated	NA	-12.2381
mbs032mbs051	Unrelated	NA	-8.82214
mbs032mbs052	Unrelated	NA	-9.491
mbs032mbs061	Unrelated	NA	-11.6312
mbs032mbs062	Unrelated	NA	-14.7147
mbs032mbs071	Unrelated	NA	-8.10491
mbs032mbs072	Unrelated	NA	-14.6822
mbs032mbs081	Unrelated	NA	-15.4345
mbs032mbs082	Unrelated	NA	-13.7554
mbs032mbs091	Unrelated	NA	-14.0487
mbs032mbs092	Unrelated	NA	-14.8493
mbs032mbs102	Unrelated	NA	-5.04172
mbs032mbs112	Unrelated	NA	-14.6268
mbs032mbs121	Unrelated	NA	-12.6168
mbs032mbs122	Unrelated	NA	-3.9868
mbs032mbs132	Unrelated	NA	-11.0099
mbs032mbs142	Unrelated	NA	-14.364
mbs032mbs151	Unrelated	NA	-13.7349
mbs032mbs161	Unrelated	NA	-11.0393
mbs032mbs162	Unrelated	NA	-15.27
mbs032mbs172	Unrelated	NA	-10.8498
mbs032mbv010	Unrelated	NA	-9.44832
mbs032mbv020	Unrelated	NA	-6.59321
mbs032mbv021	Unrelated	NA	-14.7008
mbs032mbv030	Unrelated	NA	-11.0027
mbs032mbv031	Unrelated	NA	-4.56795
mbs032mbv040	Unrelated	NA	-15.6131
mbs032mbv051	Unrelated	NA	-11.0643
mbs032mbv060	Unrelated	NA	-7.6299
mbs032mbv061	Unrelated	NA	-15.8423
mbs032mbv070	Unrelated	NA	-15.697
mbs032mbv071	Unrelated	NA	-12.9582
mbs032mbv080	Unrelated	NA	-10.4064
mbs032mbv081	Unrelated	NA	-15.4942
mbs032mbv090	Unrelated	NA	-15.3146
mbs032mbv091	Unrelated	NA	-9.45597
mbs032mbv100	Unrelated	NA	-7.62676
mbs032mbv101	Unrelated	NA	-8.87154
mbs032mbv110	Unrelated	NA	-16.155
mbs032mbv111	Unrelated	NA	-8.83579
mbs032mbv113	Unrelated	NA	-15.8042
mbs032mbv114	Unrelated	NA	-15.9268
mbs032mbv120	Unrelated	NA	-13.3062
mbs032mbv121	Unrelated	NA	-13.0338
mbs032mbv122	Unrelated	NA	-11.8485
mbs032mbv123	Unrelated	NA	-15.5223
mbs032mbv124	Unrelated	NA	-11.7118
mbs032mbv130	Unrelated	NA	-14.8112
mbs032mbv140	Unrelated	NA	-14.8472
mbs032mbv141	Unrelated	NA	-13.267
mbs032mbv142	Unrelated	NA	-15.4153
mbs032mbv143	Unrelated	NA	-12.5617
mbs032mbv150	Unrelated	NA	-13.9004
mbs032mbv151	Unrelated	NA	-15.7633
mbs032mbv160	Unrelated	NA	-15.4779
mbs032mbv161	Unrelated	NA	-11.8319
mbs032mbv172	Unrelated	NA	-7.72471
mbs032mbv173	Unrelated	NA	-9.46192
mbs032mbv180	Unrelated	NA	-16.1177
mbs032mbv181	Unrelated	NA	-14.7125
mbs032mbv190	Unrelated	NA	-15.5558
mbs032mbv191	Unrelated	NA	-15.146
mbs032mbv200	Unrelated	NA	-16.0649
mbs032mbv201	Unrelated	NA	-13.9463
mbs032mbv210	Unrelated	NA	-9.66443
mbs032mbv211	Unrelated	NA	-12.3541
mbs032mbv221	Unrelated	NA	-13.5967
mbs032mbv240	Unrelated	NA	-14.5741
mbs032mbv250	Unrelated	NA	-15.6118
mbs032mbv251	Unrelated	NA	-16.3223
mbs032mbv252	Unrelated	NA	-15.099
mbs032mbv253	Unrelated	NA	-13.8575
mbs032mbv254	Unrelated	NA	-16.4132
mbs032mbv260	Unrelated	NA	-11.299
mbs032mbv270	Unrelated	NA	-15.5386
mbs032mbv280	Unrelated	NA	-10.8987
mbs032mbv281	Unrelated	NA	-16.1227
mbs032mbv290	Unrelated	NA	-14.2685
mbs032mbv291	Unrelated	NA	-14.3491
mbs032mbv301	Unrelated	NA	-14.0435
mbs032mbv310	Unrelated	NA	-16.1933
mbs032mbv311	Unrelated	NA	-15.4608
mbs032mbv321	Unrelated	NA	-8.21589
mbs032mbv330	Unrelated	NA	-10.25
mbs032mbv331	Unrelated	NA	-14.8019
mbs032mbv332	Unrelated	NA	-9.28542
mbs032mbv340	Unrelated	NA	-8.57575
mbs032mbv341	Unrelated	NA	-12.2981
mbs032nuf001	Unrelated	NA	-15.6107
mbs032nuf002	Unrelated	NA	-15.5753
mbs032nuf005	Unrelated	NA	-16.0031
mbs032nuf018	Unrelated	NA	-12.568
mbs032nuf020	Unrelated	NA	-15.2126
mbs032nuf025	Unrelated	NA	-13.6293
mbs032nuf029	Unrelated	NA	-13.546
mbs032nuf030	Unrelated	NA	-13.7989
mbs032nuf035	Unrelated	NA	-12.7647
mbs032nuf052	Unrelated	NA	-16.1458
mbs032nuf054	Unrelated	NA	-13.0947
mbs032stg011	Unrelated	NA	-14.546
mbs032stg018	Unrelated	NA	-13.8929
mbs032stg020	Unrelated	NA	-12.1841
mbs032stg021	Unrelated	NA	-15.2454
mbs032stg026	Unrelated	NA	-15.4306
mbs032stl002	Unrelated	NA	-7.83873
mbs032urm035	Unrelated	NA	-9.63212
mbs032urm160	Unrelated	NA	-14.6213
mbs032WES001	Unrelated	NA	-14.7524
mbs032WES002	Unrelated	NA	-10.2842
mbs032WES003	Unrelated	NA	-14.2246
mbs032WES004	Unrelated	NA	-15.8201
mbs032WES005	Unrelated	NA	-14.9521
mbs032wes006	Unrelated	NA	-14.7976
mbs032wes007	Unrelated	NA	-16.3117
mbs032WES008	Unrelated	NA	-14.8665
mbs032wes009	Unrelated	NA	-13.752
mbs032WES010	Unrelated	NA	-6.96988
mbs032WES011	Unrelated	NA	-9.66731
mbs032WES012	Unrelated	NA	-10.0387
mbs032wes014	Unrelated	NA	-13.636
mbs032wes056	Unrelated	NA	-14.6068
mbs042bns004	Unrelated	NA	-12.7623
mbs042bns012	Unrelated	NA	-15.1102
mbs042bns027	Unrelated	NA	-13.3038
mbs042bns057	Unrelated	NA	-13.8975
mbs042fjk056	Unrelated	NA	-14.3369
mbs042fjk109	Unrelated	NA	-12.7904
mbs042fjk363	Unrelated	NA	-12.7524
mbs042fjk531	Unrelated	NA	-15.2156
mbs042fjk533	Unrelated	NA	-9.06458
mbs042fjk534	Unrelated	NA	-13.3227
mbs042fjk545	Unrelated	NA	-13.0622
mbs042grt022	Unrelated	NA	-12.9925
mbs042grt035	Unrelated	NA	-15.8679
mbs042grt036	Unrelated	NA	-15.0505
mbs042grt060	Unrelated	NA	-14.0645
mbs042grt061	Unrelated	NA	-14.3072
mbs042gtm021	Unrelated	NA	-15.0671
mbs042gtm029	Unrelated	NA	-13.6966
mbs042gtm127	Unrelated	NA	-14.5221
mbs042kal006	Unrelated	NA	-15.7318
mbs042kal009	Unrelated	NA	-9.79253
mbs042kls001	Unrelated	NA	-13.346
mbs042mbs051	Unrelated	NA	-9.29472
mbs042mbs052	Unrelated	NA	-12.1729
mbs042mbs061	Unrelated	NA	-10.8447
mbs042mbs062	Unrelated	NA	-13.8328
mbs042mbs071	Unrelated	NA	-9.35168
mbs042mbs072	Unrelated	NA	-14.3655
mbs042mbs081	Unrelated	NA	-15.225
mbs042mbs082	Unrelated	NA	-13.4837
mbs042mbs091	Unrelated	NA	-14.1924
mbs042mbs092	Unrelated	NA	-13.6151
mbs042mbs102	Unrelated	NA	-4.36639
mbs042mbs112	Unrelated	NA	-12.6706
mbs042mbs121	Unrelated	NA	-12.8413
mbs042mbs122	Unrelated	NA	-5.28547
mbs042mbs132	Unrelated	NA	-11.9742
mbs042mbs142	Unrelated	NA	-13.0512
mbs042mbs151	Unrelated	NA	-13.079
mbs042mbs161	Unrelated	NA	-12.1033
mbs042mbs162	Unrelated	NA	-14.4509
mbs042mbs172	Unrelated	NA	-11.6586
mbs042mbv010	Unrelated	NA	-8.68203
mbs042mbv020	Unrelated	NA	-6.02596
mbs042mbv021	Unrelated	NA	-13.7665
mbs042mbv030	Unrelated	NA	-11.8438
mbs042mbv031	Unrelated	NA	-3.69848
mbs042mbv040	Unrelated	NA	-13.8493
mbs042mbv051	Unrelated	NA	-10.973
mbs042mbv060	Unrelated	NA	-8.84506
mbs042mbv061	Unrelated	NA	-14.709
mbs042mbv070	Unrelated	NA	-15.2371
mbs042mbv071	Unrelated	NA	-12.6719
mbs042mbv080	Unrelated	NA	-10.3525
mbs042mbv081	Unrelated	NA	-15.8699
mbs042mbv090	Unrelated	NA	-14.3273
mbs042mbv091	Unrelated	NA	-10.4717
mbs042mbv100	Unrelated	NA	-7.44507
mbs042mbv101	Unrelated	NA	-8.85657
mbs042mbv110	Unrelated	NA	-15.8076
mbs042mbv111	Unrelated	NA	-9.885
mbs042mbv113	Unrelated	NA	-15.6849
mbs042mbv114	Unrelated	NA	-15.3683
[truncated: 9,177 more rows]

## Sheet: Table S6. lcMLkin Founders
Table S6. lcMLkin founders detected using transversions from 1000 Genome Project.
Ind1	Ind2	k0_hat	k1_hat	k2_hat	pi_HAT	nbSNP	Coanc_coeff	degree	relation
fjk531_merged.all.140421	fjk533_merged.3files.130421	0.001	0.026	0.973	0.986	277660	0.493	1st	Identical
mbv250_merged.3files.160221	mbv251_merged.3files.160221	0.014	0.976	0.01	0.498	1037400	0.249	1st	parent-child
mbv250_merged.3files.160221	wes056_merged.4files.140421	0.26	0.489	0.252	0.496	1029860	0.24825	1st	full-siblings
mbv190_merged.3files.050221	mbv250_merged.3files.160221	0.023	0.976	0.002	0.489	1032860	0.245	1st	parent-child
mbv190_merged.3files.050221	wes056_merged.4files.140421	0.028	0.969	0.003	0.487	1023800	0.24375	1st	parent-child
mbv111_merged.2files.040221	mbv250_merged.3files.160221	0.111	0.828	0.061	0.475	136475	0.2375	1st	parent-child
mbv130_merged.3files.040221	mbv160_merged.3files.050221	0.058	0.937	0.005	0.474	899101	0.23675	1st	parent-child
mbs161_merged.3files.230221	mbs162_merged.3files.230221	0.15	0.76	0.09	0.47	265502	0.235	1st	parent-child
mbv240_merged.4files.050221	mbv260_merged.3files.050221	0.171	0.729	0.101	0.465	184762	0.23275	1st	parent-child
mbv111_merged.2files.040221	wes056_merged.4files.140421	0.132	0.816	0.053	0.46	135455	0.2305	1st	parent-child
mbv173_merged.3files.050221	wes056_merged.4files.140421	0.21	0.715	0.075	0.432	126250	0.21625	1st	parent-child
mbv330_merged.2files.160221	mbv332_merged.3files.160221	0.394	0.415	0.191	0.399	22870	0.19925	1st	full-siblings
mbv172_merged.3files.050221	wes056_merged.4files.140421	0.307	0.609	0.084	0.388	93074	0.19425	1st	pc?
mbv172_merged.3files.050221	mbv173_merged.3files.050221	0.508	0.226	0.266	0.379	11893	0.1895	1st	full sibs
WES002_merged.9files.150421	wes006_mbv131_merged.13files_newMK.150421	0.495	0.424	0.081	0.293	83291	0.1465	2nd	half-siblings/grand/avuncular
mbv311_merged.3files.040321	mbv331_merged.3files.160221	0.434	0.553	0.013	0.29	951241	0.14475	2nd	half-siblings/grand/avuncular
WES002_merged.9files.150421	WES010_merged.9files.150421	0.435	0.557	0.008	0.287	13238	0.14325	2nd	half-siblings/grand/avuncular
mbv173_merged.3files.050221	mbv190_merged.3files.050221	0.526	0.378	0.097	0.285	126590	0.143	2nd	half-siblings/grand/avuncular
mbv130_merged.3files.040221	mbv254_merged.3files.050221	0.507	0.477	0.015	0.254	795442	0.12675	2nd	half-siblings/grand/avuncular
mbv190_merged.3files.050221	mbv330_merged.2files.160221	0.507	0.483	0.011	0.252	203219	0.12625	2nd	half-siblings/grand/avuncular
mbs021_merged.2files.220221	mbs022_merged.3files.220221	0.701	0.094	0.205	0.252	10875	0.126	2nd	?
mbv173_merged.3files.050221	mbv250_merged.3files.160221	0.599	0.307	0.094	0.247	127175	0.12375	2nd	half-siblings/grand/avuncular
mbv080_merged.3files.030221	mbv142_merged.3files.040221	0.672	0.167	0.161	0.245	112444	0.12225	2nd
mbv111_merged.2files.040221	mbv130_merged.3files.040221	0.661	0.194	0.145	0.242	119530	0.121	2nd
mbv111_merged.2files.040221	mbv251_merged.3files.160221	0.587	0.347	0.066	0.239	136298	0.11975	2nd	half-siblings
mbv080_merged.3files.030221	mbv253_merged.3files.050221	0.612	0.301	0.088	0.238	68922	0.11925	2nd	half-siblings
mbv201_merged.3files.050221	mbv253_merged.3files.050221	0.565	0.394	0.041	0.238	172977	0.119	2nd	half-siblings
mbv181_merged.3files.050221	mbv290_merged.3files.050221	0.573	0.379	0.048	0.238	446905	0.11875	2nd	half-siblings
mbv070_merged.3files.040221	mbv124_merged.3files.040221	0.597	0.347	0.057	0.23	212992	0.11525	2nd	half-siblings
WES002_merged.9files.150421	WES011_merged.9files.150421	0.625	0.297	0.078	0.226	12885	0.11325	2nd
mbv240_merged.4files.050221	mbv321_merged.5files.060221	0.631	0.287	0.082	0.225	76627	0.11275	2nd
mbv071_merged.3files.030221	mbv124_merged.3files.040221	0.642	0.268	0.09	0.224	66483	0.112	2nd
mbv251_merged.3files.160221	wes056_merged.4files.140421	0.564	0.429	0.007	0.222	1028390	0.11075	2nd	half-siblings/grand/avuncular
mbv254_merged.3files.050221	mbv291_merged.4files.050221	0.577	0.406	0.018	0.22	854378	0.1105	2nd	half-siblings
mbv114_merged.3files.040221	mbv253_merged.3files.050221	0.629	0.314	0.057	0.214	362257	0.107	2nd	half-siblings
mbv130_merged.3files.040221	wes056_merged.4files.140421	0.585	0.404	0.01	0.212	895626	0.106	2nd	half-siblings/grand/avuncular
mbv260_merged.3files.050221	mbv321_merged.5files.060221	0.681	0.217	0.102	0.21	16209	0.10525	2nd
wes009_merged.9files.140421	WES010_merged.9files.150421	0.643	0.295	0.063	0.21	36330	0.10525	2nd
mbv190_merged.3files.050221	mbv332_merged.3files.160221	0.609	0.361	0.03	0.21	116578	0.10525	2nd	half-siblings
WES008_merged.9files.150421	WES010_merged.9files.150421	0.599	0.384	0.017	0.209	60608	0.1045	2nd	half-siblings
mbv130_merged.3files.040221	mbv250_merged.3files.160221	0.593	0.397	0.01	0.208	902988	0.10425	2nd	half-siblings
mbv080_merged.3files.030221	mbv130_merged.3files.040221	0.783	0.034	0.182	0.2	156005	0.0995	2nd
mbv331_merged.3files.160221	mbv340_merged.3files.160221	0.732	0.142	0.127	0.198	113927	0.099	2nd
mbv330_merged.2files.160221	mbv341_merged.3files.160221	0.658	0.299	0.043	0.192	79301	0.09625	2nd
mbv172_merged.3files.050221	mbv250_merged.3files.160221	0.722	0.174	0.104	0.191	93731	0.0955	2nd
mbv190_merged.3files.050221	mbv251_merged.3files.160221	0.628	0.363	0.009	0.19	1031330	0.09525	2nd	half-siblings
wes006_mbv131_merged.13files_newMK.150421	WES011_merged.9files.150421	0.811	0.006	0.183	0.186	46017	0.093	2nd
mbv332_merged.3files.160221	mbv341_merged.3files.160221	0.695	0.246	0.059	0.182	46387	0.091	2nd
mbv070_merged.3files.040221	mbv081_merged.3files.030221	0.664	0.317	0.019	0.178	872385	0.08875	2nd	half-siblings
wes009_merged.9files.140421	WES011_merged.9files.150421	0.738	0.172	0.09	0.176	34934	0.088	2nd
mbv111_merged.2files.040221	mbv172_merged.3files.050221	0.791	0.08	0.13	0.17	12588	0.085	2nd
mbv130_merged.3files.040221	mbv190_merged.3files.050221	0.697	0.295	0.008	0.155	897968	0.07775	2nd
mbv172_merged.3files.050221	mbv190_merged.3files.050221	0.782	0.132	0.086	0.152	93219	0.076	2nd
WES008_merged.9files.150421	WES011_merged.9files.150421	0.724	0.248	0.028	0.152	59803	0.076	2nd
WES002_merged.9files.150421	WES012_merged.9files.150421	0.717	0.263	0.02	0.151	16722	0.07575	2nd
mbv111_merged.2files.040221	mbv173_merged.3files.050221	0.808	0.1	0.091	0.142	16986	0.0705	3rd
mbv181_merged.3files.050221	WES003_merged.9files.150421	0.751	0.219	0.03	0.14	531865	0.06975	3rd
WES002_merged.9files.150421	wes009_merged.9files.140421	0.727	0.269	0.004	0.139	61717	0.06925	3rd
wes007_mbv320_merged.21files.150421	WES010_merged.9files.150421	0.821	0.086	0.093	0.136	82754	0.068	3rd
WES010_merged.9files.150421	wes014_merged.9files.140421	0.785	0.158	0.057	0.136	48363	0.068	3rd
mbv252_merged.5files.050221	wes056_merged.4files.140421	0.745	0.247	0.008	0.131	1015540	0.06575	3rd	first cousins
mbv111_merged.2files.040221	mbv160_merged.3files.050221	0.763	0.227	0.011	0.124	135779	0.06225	3rd
WES008_merged.9files.150421	WES012_merged.9files.150421	0.808	0.136	0.056	0.124	78214	0.062	3rd
wes009_merged.9files.140421	WES012_merged.9files.150421	0.826	0.102	0.072	0.123	45907	0.0615	3rd
mbv330_merged.2files.160221	wes056_merged.4files.140421	0.778	0.2	0.022	0.122	202562	0.061	3rd	first cousins
WES001_merged.9files.150421	WES010_merged.9files.150421	0.864	0.027	0.108	0.122	62425	0.06075	3rd
mbv081_merged.3files.030221	mbv301_merged.3files.060221	0.879	0.004	0.117	0.119	678650	0.0595	3rd
mbv031_merged.3files.020221	mbv191_merged.3files.160221	0.769	0.226	0.005	0.118	16685	0.059	3rd
mbv020_merged.3files.020221	mbv180_merged.3files.050221	0.808	0.152	0.04	0.116	43824	0.058	3rd
mbv160_merged.3files.050221	mbv254_merged.3files.050221	0.784	0.203	0.013	0.115	910194	0.05725	3rd
mbv080_merged.3files.030221	mbv111_merged.2files.040221	0.846	0.082	0.072	0.113	23877	0.0565	3rd
wes006_mbv131_merged.13files_newMK.150421	WES010_merged.9files.150421	0.797	0.182	0.021	0.112	45323	0.056	3rd
mbv254_merged.3files.050221	mbv270_merged.5files.160221	0.8	0.18	0.019	0.109	916330	0.0545	3rd
mbv130_merged.3files.040221	mbv291_merged.4files.050221	0.786	0.213	0.001	0.107	844214	0.05375	3rd
mbv250_merged.3files.160221	mbv290_merged.3files.050221	0.814	0.159	0.027	0.106	725518	0.05325	3rd
mbv130_merged.3files.040221	mbv270_merged.5files.160221	0.798	0.194	0.008	0.105	905131	0.0525	3rd
mbv080_merged.3files.030221	mbv201_merged.3files.050221	0.793	0.204	0.003	0.105	77154	0.0525	3rd
mbv130_merged.3files.040221	mbv253_merged.3files.050221	0.839	0.117	0.045	0.103	346515	0.05175	3rd
WES002_merged.9files.150421	WES008_merged.9files.150421	0.809	0.177	0.014	0.103	104396	0.05125	3rd
mbv160_merged.3files.050221	wes056_merged.4files.140421	0.803	0.19	0.007	0.102	1025260	0.051	3rd
mbv160_merged.3files.050221	mbv250_merged.3files.160221	0.804	0.191	0.005	0.101	1034150	0.05025	3rd
mbv111_merged.2files.040221	mbv252_merged.5files.050221	0.829	0.145	0.027	0.099	134788	0.04975	3rd
mbv190_merged.3files.050221	mbv341_merged.3files.160221	0.811	0.179	0.01	0.099	398062	0.04975	3rd
WES003_merged.9files.150421	WES010_merged.9files.150421	0.831	0.14	0.029	0.099	70387	0.0495	3rd
mbv290_merged.3files.050221	WES003_merged.9files.150421	0.88	0.043	0.077	0.098	608520	0.04925	3rd
mbv240_merged.4files.050221	WES005_merged.9files.150421	0.808	0.189	0.004	0.098	947632	0.04925	3rd
mbv142_merged.3files.040221	mbv253_merged.3files.050221	0.839	0.126	0.035	0.098	251532	0.049	3rd
mbv031_merged.3files.020221	mbv251_merged.3files.160221	0.811	0.183	0.006	0.098	16680	0.04875	3rd
mbv150_merged.3files.050221	mbv254_merged.3files.050221	0.81	0.185	0.005	0.098	517778	0.04875	3rd
mbv291_merged.4files.050221	mbv310_merged.3files.160221	0.815	0.178	0.008	0.096	963233	0.0485	3rd
mbv173_merged.3files.050221	mbv251_merged.3files.160221	0.839	0.132	0.028	0.095	127034	0.047	3rd
WES005_merged.9files.150421	WES010_merged.9files.150421	0.822	0.171	0.007	0.093	81745	0.04625	3rd
mbv100_merged.3files.030221	mbv291_merged.4files.050221	0.827	0.164	0.009	0.091	70200	0.0455	3rd
mbv250_merged.3files.160221	mbv252_merged.5files.050221	0.831	0.16	0.008	0.089	1024530	0.044	3rd
mbv330_merged.2files.160221	mbv331_merged.3files.160221	0.83	0.169	0.001	0.086	191159	0.04275	3rd
mbv332_merged.3files.160221	wes056_merged.4files.140421	0.86	0.112	0.029	0.085	116319	0.0425	3rd
mbv091_merged.3files.030221	WES005_merged.9files.150421	0.831	0.168	0	0.085	96106	0.042	3rd
mbv080_merged.3files.030221	mbv160_merged.3files.050221	0.845	0.142	0.013	0.084	177517	0.042	3rd
WES011_merged.9files.150421	wes014_merged.9files.140421	0.84	0.154	0.006	0.083	47106	0.0415	3rd
mbv080_merged.3files.030221	mbv250_merged.3files.160221	0.85	0.135	0.015	0.083	178168	0.04125	3rd
mbv251_merged.3files.160221	mbv290_merged.3files.050221	0.836	0.163	0.001	0.083	724498	0.04125	3rd
WES004_merged.21files.150421	WES010_merged.9files.150421	0.847	0.146	0.007	0.08	82751	0.04	3rd
mbv080_merged.3files.030221	mbv254_merged.3files.050221	0.844	0.154	0.003	0.08	157558	0.04	3rd
mbv111_merged.2files.040221	mbv123_merged.3files.040221	0.843	0.156	0.002	0.08	126768	0.04	3rd
WES012_merged.9files.150421	wes014_merged.9files.140421	0.844	0.151	0.004	0.08	62528	0.03975	3rd
mbv080_merged.3files.030221	mbv122_merged.3files.040221	0.889	0.065	0.046	0.078	33515	0.03925	3rd
mbv130_merged.3files.040221	mbv251_merged.3files.160221	0.861	0.125	0.013	0.076	901758	0.03775	3rd
mbv100_merged.3files.030221	mbv254_merged.3files.050221	0.857	0.14	0.003	0.073	66070	0.0365	3rd
mbv122_merged.3files.040221	mbv130_merged.3files.040221	0.869	0.12	0.012	0.071	169686	0.036	3rd
mbv020_merged.3files.020221	mbv190_merged.3files.050221	0.862	0.133	0.005	0.072	43606	0.03575	3rd
mbv250_merged.3files.160221	mbv332_merged.3files.160221	0.867	0.125	0.009	0.071	117144	0.03575	3rd
mbv190_merged.3files.050221	mbv252_merged.5files.050221	0.863	0.13	0.006	0.071	1018610	0.0355	3rd
mbv160_merged.3files.050221	mbv190_merged.3files.050221	0.867	0.125	0.008	0.071	1028080	0.03525	3rd
mbv173_merged.3files.050221	mbv330_merged.2files.160221	0.866	0.134	0	0.067	25373	0.0335	3rd
mbv123_merged.3files.040221	wes056_merged.4files.140421	0.884	0.101	0.015	0.065	955273	0.03275	3rd
mbv130_merged.3files.040221	mbv172_merged.3files.050221	0.872	0.127	0.001	0.065	82044	0.03225	3rd
mbv130_merged.3files.040221	mbv173_merged.3files.050221	0.888	0.097	0.015	0.063	111023	0.03175	3rd
mbv251_merged.3files.160221	mbv332_merged.3files.160221	0.882	0.11	0.007	0.062	117014	0.031	3rd
mbv061_WES013.merged.9files.040221	WES010_merged.9files.150421	0.882	0.114	0.004	0.061	72800	0.0305	3rd
WES008_merged.9files.150421	wes009_merged.9files.140421	0.891	0.1	0.01	0.059	294471	0.03	3rd
mbv123_merged.3files.040221	mbv250_merged.3files.160221	0.884	0.114	0.002	0.059	963607	0.0295	3rd
WES002_merged.9files.150421	wes014_merged.9files.140421	0.882	0.118	0	0.059	83233	0.0295	3rd
wes007_mbv320_merged.21files.150421	WES012_merged.9files.150421	0.886	0.112	0.002	0.058	108294	0.029	3rd
mbv172_merged.3files.050221	mbv251_merged.3files.160221	0.899	0.089	0.012	0.057	93574	0.02825	3rd
mbv130_merged.3files.040221	mbv252_merged.5files.050221	0.89	0.107	0.002	0.056	890873	0.02775	3rd

## Sheet: Table S7. lcMLkin_All_transv
Table S7. lcMLkin all pairwise comparisons using transversions from 1000 Genome Project.
Ind1	Ind2	k0_hat	k1_hat	k2_hat	pi_HAT	nbSNP	Coanc
mbs102_ARmerged.1file.180719	mbs122_ARmerged.1file.180719	0.958	0.041	0.001	0.022	204	0.01075
mbs102_ARmerged.1file.180719	mbv031_merged.3files.020221	0.996	0.004	0	0.002	233	0.001
mbs122_ARmerged.1file.180719	mbv031_merged.3files.020221	0.98	0.02	0	0.01	251	0.005
mbs021_merged.2files.220221	mbs102_ARmerged.1file.180719	0.893	0.107	0.001	0.054	256	0.02725
mbs021_merged.2files.220221	mbs122_ARmerged.1file.180719	0.994	0.005	0.001	0.003	295	0.00175
mbs021_merged.2files.220221	mbv031_merged.3files.020221	0.958	0.02	0.021	0.031	323	0.0155
fjk953_merged.1file.161229	mbs102_ARmerged.1file.180719	0.801	0.19	0.009	0.104	345	0.052
fjk953_merged.1file.161229	mbs122_ARmerged.1file.180719	0.997	0.003	0	0.002	393	0.00075
fjk953_merged.1file.161229	mbv031_merged.3files.020221	0.996	0.004	0	0.002	421	0.001
fjk953_merged.1file.161229	mbs021_merged.2files.220221	0.778	0.133	0.089	0.155	447	0.07775
mbs102_ARmerged.1file.180719	mbv020_merged.3files.020221	0.986	0.014	0	0.007	638	0.0035
mbs122_ARmerged.1file.180719	mbv020_merged.3files.020221	0.983	0.017	0.001	0.009	695	0.00475
mbv020_merged.3files.020221	mbv031_merged.3files.020221	0.996	0.004	0	0.002	771	0.001
mbs021_merged.2files.220221	mbv020_merged.3files.020221	0.994	0.006	0	0.003	820	0.0015
mbs102_ARmerged.1file.180719	mbv100_merged.3files.030221	0.95	0.048	0.002	0.026	983	0.013
fjk953_merged.1file.161229	mbv020_merged.3files.020221	0.987	0.013	0	0.006	1076	0.00325
mbs102_ARmerged.1file.180719	mbv321_merged.5files.060221	0.988	0.012	0	0.006	1088	0.003
mbs102_ARmerged.1file.180719	WES010_merged.9files.150421	0.993	0.007	0	0.004	1118	0.00175
mbs102_ARmerged.1file.180719	WES011_merged.9files.150421	0.922	0.018	0.06	0.069	1138	0.0345
mbs102_ARmerged.1file.180719	mbv101_merged.3files.030221	0.971	0.027	0.002	0.015	1187	0.00775
mbs122_ARmerged.1file.180719	mbv100_merged.3files.030221	0.996	0.004	0	0.002	1215	0.001
mbs102_ARmerged.1file.180719	mbv091_merged.3files.030221	0.948	0.049	0.002	0.027	1222	0.01325
mbs102_ARmerged.1file.180719	mbv172_merged.3files.050221	0.895	0.089	0.016	0.06	1228	0.03025
mbv031_merged.3files.020221	mbv100_merged.3files.030221	0.99	0.01	0	0.005	1242	0.0025
mbs122_ARmerged.1file.180719	mbv101_merged.3files.030221	0.978	0.022	0	0.011	1290	0.0055
mbs122_ARmerged.1file.180719	WES011_merged.9files.150421	0.993	0.004	0.003	0.005	1293	0.0025
mbs102_ARmerged.1file.180719	mbv210_merged.3files.050221	0.988	0.012	0	0.006	1299	0.003
mbs122_ARmerged.1file.180719	mbv321_merged.5files.060221	0.937	0.061	0.001	0.032	1303	0.01575
mbv031_merged.3files.020221	mbv321_merged.5files.060221	0.951	0.044	0.005	0.027	1304	0.0135
mbs122_ARmerged.1file.180719	WES010_merged.9files.150421	0.989	0.011	0	0.006	1331	0.00275
mbv031_merged.3files.020221	WES010_merged.9files.150421	0.949	0.045	0.006	0.028	1331	0.01425
mbv031_merged.3files.020221	WES011_merged.9files.150421	0.983	0.017	0.001	0.009	1332	0.00475
mbs051_merged.4files.220221	mbs102_ARmerged.1file.180719	0.815	0.157	0.028	0.107	1354	0.05325
mbs122_ARmerged.1file.180719	mbv172_merged.3files.050221	0.995	0.005	0	0.003	1365	0.00125
mbs021_merged.2files.220221	mbv100_merged.3files.030221	0.965	0.034	0.001	0.018	1428	0.009
mbs102_ARmerged.1file.180719	WES012_merged.9files.150421	0.978	0.022	0	0.011	1440	0.0055
mbv031_merged.3files.020221	mbv101_merged.3files.030221	0.991	0.009	0	0.004	1449	0.00225
mbs051_merged.4files.220221	mbs122_ARmerged.1file.180719	0.954	0.043	0.003	0.025	1513	0.01225
mbs122_ARmerged.1file.180719	mbv210_merged.3files.050221	0.943	0.051	0.005	0.031	1514	0.01525
mbs122_ARmerged.1file.180719	mbv091_merged.3files.030221	0.983	0.016	0.001	0.009	1523	0.0045
mbs021_merged.2files.220221	mbv321_merged.5files.060221	0.991	0.009	0	0.005	1531	0.00225
mbv031_merged.3files.020221	mbv172_merged.3files.050221	0.976	0.023	0	0.012	1547	0.00575
mbs021_merged.2files.220221	WES011_merged.9files.150421	0.991	0.009	0	0.004	1555	0.00225
mbs021_merged.2files.220221	mbv101_merged.3files.030221	0.981	0.019	0	0.009	1577	0.00475
mbs102_ARmerged.1file.180719	mbv332_merged.3files.160221	0.988	0.012	0	0.006	1591	0.003
mbs102_ARmerged.1file.180719	mbv340_merged.3files.160221	0.991	0.009	0	0.005	1598	0.00225
mbs051_merged.4files.220221	mbv031_merged.3files.020221	0.935	0.053	0.012	0.038	1608	0.01925
mbs021_merged.2files.220221	WES010_merged.9files.150421	0.95	0.046	0.005	0.028	1609	0.014
mbs071_merged.4files.230221	mbs102_ARmerged.1file.180719	0.996	0.004	0	0.002	1665	0.001
mbs122_ARmerged.1file.180719	WES012_merged.9files.150421	0.968	0.032	0	0.016	1684	0.008
mbs102_ARmerged.1file.180719	mbv173_merged.3files.050221	0.993	0.007	0	0.003	1718	0.00175
mbv031_merged.3files.020221	mbv210_merged.3files.050221	0.906	0.077	0.017	0.055	1727	0.02775
mbs102_ARmerged.1file.180719	stl002_merged.4files.230321	0.987	0.013	0	0.006	1774	0.00325
mbs021_merged.2files.220221	mbv172_merged.3files.050221	0.995	0.005	0	0.002	1775	0.00125
mbv031_merged.3files.020221	mbv091_merged.3files.030221	0.814	0.158	0.028	0.107	1780	0.0535
mbv031_merged.3files.020221	WES012_merged.9files.150421	0.993	0.007	0	0.003	1788	0.00175
fjk953_merged.1file.161229	mbv100_merged.3files.030221	0.913	0.086	0	0.043	1796	0.0215
mbs102_ARmerged.1file.180719	mbv111_merged.2files.040221	0.994	0.006	0	0.003	1832	0.0015
mbs021_merged.2files.220221	mbv091_merged.3files.030221	0.983	0.017	0	0.009	1842	0.00425
mbs071_merged.4files.230221	mbs122_ARmerged.1file.180719	0.932	0.063	0.005	0.036	1861	0.01825
mbs122_ARmerged.1file.180719	mbv332_merged.3files.160221	0.982	0.018	0	0.009	1870	0.0045
mbs122_ARmerged.1file.180719	mbv340_merged.3files.160221	0.958	0.042	0	0.021	1886	0.0105
mbs021_merged.2files.220221	mbv210_merged.3files.050221	0.992	0.008	0	0.004	1891	0.002
mbv031_merged.3files.020221	mbv332_merged.3files.160221	0.986	0.014	0	0.007	1917	0.0035
fjk953_merged.1file.161229	WES011_merged.9files.150421	0.967	0.024	0.01	0.021	1918	0.011
mbs102_ARmerged.1file.180719	WES002_merged.9files.150421	0.99	0.01	0	0.005	1950	0.0025
mbs021_merged.2files.220221	mbs051_merged.4files.220221	0.92	0.032	0.049	0.064	1965	0.0325
mbs071_merged.4files.230221	mbv031_merged.3files.020221	0.915	0.079	0.005	0.045	1966	0.02225
mbv031_merged.3files.020221	mbv340_merged.3files.160221	0.895	0.049	0.057	0.081	1977	0.04075
fjk953_merged.1file.161229	mbv321_merged.5files.060221	0.993	0.005	0.001	0.004	1982	0.00175
mbs122_ARmerged.1file.180719	mbv173_merged.3files.050221	0.997	0	0.003	0.003	1983	0.0015
mbs102_ARmerged.1file.180719	mbv060_merged.3files.030221	0.988	0.004	0.008	0.01	1991	0.005
fjk953_merged.1file.161229	WES010_merged.9files.150421	0.997	0.003	0	0.001	2015	0.00075
mbs021_merged.2files.220221	WES012_merged.9files.150421	0.99	0.01	0	0.005	2018	0.0025
mbs102_ARmerged.1file.180719	mbv051_ARmerged.1file.180704	0.945	0.053	0.002	0.028	2062	0.01425
mbs102_ARmerged.1file.180719	mbv010_merged.3files.020221	0.993	0.007	0	0.004	2065	0.00175
mbv031_merged.3files.020221	mbv173_merged.3files.050221	0.996	0	0.004	0.004	2110	0.002
fjk953_merged.1file.161229	mbv101_merged.3files.030221	0.969	0.031	0	0.016	2127	0.00775
mbs122_ARmerged.1file.180719	stl002_merged.4files.230321	0.956	0.042	0.001	0.022	2149	0.011
mbs122_ARmerged.1file.180719	mbv111_merged.2files.040221	0.984	0.015	0.001	0.008	2158	0.00425
mbs021_merged.2files.220221	mbv332_merged.3files.160221	0.992	0.008	0	0.004	2177	0.002
mbs021_merged.2files.220221	mbs071_merged.4files.230221	0.989	0.01	0	0.005	2196	0.0025
mbv031_merged.3files.020221	mbv111_merged.2files.040221	0.868	0.12	0.012	0.072	2253	0.036
mbs122_ARmerged.1file.180719	mbv060_merged.3files.030221	0.993	0.007	0	0.003	2284	0.00175
mbv031_merged.3files.020221	stl002_merged.4files.230321	0.98	0.02	0.001	0.01	2294	0.0055
mbs021_merged.2files.220221	mbv340_merged.3files.160221	0.992	0.008	0	0.004	2298	0.002
mbs122_ARmerged.1file.180719	WES002_merged.9files.150421	0.987	0.013	0	0.006	2301	0.00325
mbv031_merged.3files.020221	WES002_merged.9files.150421	0.991	0.009	0	0.004	2332	0.00225
fjk953_merged.1file.161229	mbv091_merged.3files.030221	0.994	0.001	0.005	0.005	2336	0.00275
fjk953_merged.1file.161229	mbv172_merged.3files.050221	0.993	0.007	0	0.003	2377	0.00175
mbv031_merged.3files.020221	mbv060_merged.3files.030221	0.987	0.013	0	0.007	2390	0.00325
mbs021_merged.2files.220221	mbv173_merged.3files.050221	0.996	0.004	0	0.002	2397	0.001
mbs102_ARmerged.1file.180719	mbv080_merged.3files.030221	0.983	0.017	0.001	0.009	2410	0.00475
mbs122_ARmerged.1file.180719	mbv010_merged.3files.020221	0.983	0.017	0	0.008	2418	0.00425
fjk953_merged.1file.161229	mbv210_merged.3files.050221	0.915	0.083	0.002	0.043	2437	0.02175
fjk953_merged.1file.161229	mbs051_merged.4files.220221	0.93	0.065	0.005	0.038	2466	0.01875
mbs122_ARmerged.1file.180719	mbv051_ARmerged.1file.180704	0.993	0.007	0	0.003	2488	0.00175
mbs102_ARmerged.1file.180719	mbv122_merged.3files.040221	0.994	0.004	0.002	0.004	2541	0.002
mbv010_merged.3files.020221	mbv031_merged.3files.020221	0.968	0.032	0	0.016	2547	0.008
fjk953_merged.1file.161229	WES012_merged.9files.150421	0.99	0.01	0	0.005	2590	0.0025
mbs021_merged.2files.220221	mbv111_merged.2files.040221	0.99	0.007	0.003	0.006	2611	0.00325
mbs021_merged.2files.220221	stl002_merged.4files.230321	0.983	0.016	0	0.008	2647	0.004
mbs021_merged.2files.220221	WES002_merged.9files.150421	0.993	0.007	0	0.004	2661	0.00175
mbv031_merged.3files.020221	mbv051_ARmerged.1file.180704	0.989	0.01	0.001	0.006	2713	0.003
mbs061_merged.2files.240221	mbs102_ARmerged.1file.180719	0.988	0.012	0	0.006	2723	0.003
kal009_merged.3files.230321	mbs102_ARmerged.1file.180719	0.99	0.01	0	0.005	2732	0.0025
mbs122_ARmerged.1file.180719	mbv080_merged.3files.030221	0.992	0.008	0	0.004	2748	0.002
mbs102_ARmerged.1file.180719	nuf035_merged.5files.230321	0.986	0.01	0.005	0.01	2772	0.005
mbs102_ARmerged.1file.180719	mbv260_merged.3files.050221	0.984	0.015	0	0.008	2783	0.00375
mbs102_ARmerged.1file.180719	mbv330_merged.2files.160221	0.979	0.02	0.001	0.011	2797	0.0055
mbs021_merged.2files.220221	mbv060_merged.3files.030221	0.938	0.028	0.034	0.048	2804	0.024
mbs102_ARmerged.1file.180719	mbv124_merged.3files.040221	0.99	0.01	0	0.005	2814	0.0025
fjk953_merged.1file.161229	mbs071_merged.4files.230221	0.991	0.009	0	0.004	2866	0.00225
fjk953_merged.1file.161229	mbv332_merged.3files.160221	0.988	0.012	0	0.006	2896	0.003
mbs021_merged.2files.220221	mbv051_ARmerged.1file.180704	0.985	0.015	0	0.008	2938	0.00375
fjk953_merged.1file.161229	mbv340_merged.3files.160221	0.948	0.05	0.002	0.027	2939	0.0135
mbv031_merged.3files.020221	mbv080_merged.3files.030221	0.982	0.013	0.004	0.011	2961	0.00525
mbs021_merged.2files.220221	mbv010_merged.3files.020221	0.987	0.012	0.001	0.007	2970	0.0035
mbs122_ARmerged.1file.180719	mbv260_merged.3files.050221	0.991	0.008	0.002	0.005	2984	0.003
mbs122_ARmerged.1file.180719	mbv122_merged.3files.040221	0.992	0.008	0	0.004	3004	0.002
mbs061_merged.2files.240221	mbs122_ARmerged.1file.180719	0.982	0.018	0	0.009	3014	0.0045
mbs102_ARmerged.1file.180719	mbv280_ARmerged.1file.190517	0.932	0.062	0.005	0.036	3064	0.018
fjk953_merged.1file.161229	mbv173_merged.3files.050221	0.953	0.044	0.003	0.025	3110	0.0125
kal009_merged.3files.230321	mbs122_ARmerged.1file.180719	0.986	0.014	0	0.007	3113	0.0035
mbs122_ARmerged.1file.180719	mbv330_merged.2files.160221	0.991	0.009	0	0.004	3131	0.00225
mbs122_ARmerged.1file.180719	nuf035_merged.5files.230321	0.987	0.013	0	0.007	3204	0.00325
mbv031_merged.3files.020221	mbv122_merged.3files.040221	0.982	0.017	0	0.009	3217	0.00425
mbv020_merged.3files.020221	mbv100_merged.3files.030221	0.987	0.013	0	0.007	3221	0.00325
mbs102_ARmerged.1file.180719	stg020_merged.4files.230321	0.925	0.072	0.002	0.038	3255	0.019
mbs061_merged.2files.240221	mbv031_merged.3files.020221	0.967	0.032	0.002	0.017	3275	0.009
mbs021_merged.2files.220221	mbv080_merged.3files.030221	0.942	0.056	0.002	0.03	3289	0.015
mbs102_ARmerged.1file.180719	mbv211_merged.4files.050221	0.993	0.007	0	0.004	3289	0.00175
mbs052_merged.3files.220221	mbs102_ARmerged.1file.180719	0.977	0.023	0	0.011	3292	0.00575
mbv031_merged.3files.020221	mbv260_merged.3files.050221	0.994	0.006	0	0.003	3302	0.0015
mbs102_ARmerged.1file.180719	mbv143_merged.5files.050221	0.921	0.078	0.001	0.04	3305	0.02
kal009_merged.3files.230321	mbv031_merged.3files.020221	0.944	0.055	0.001	0.028	3335	0.01425
mbs122_ARmerged.1file.180719	mbv124_merged.3files.040221	0.983	0.017	0	0.008	3341	0.00425
mbs102_ARmerged.1file.180719	mbs132_merged.4files.230221	0.903	0.088	0.009	0.053	3374	0.0265
fjk953_merged.1file.161229	stl002_merged.4files.230321	0.985	0.015	0	0.008	3391	0.00375
mbv020_merged.3files.020221	WES011_merged.9files.150421	0.993	0.007	0	0.003	3455	0.00175
fjk953_merged.1file.161229	mbv111_merged.2files.040221	0.995	0.005	0	0.003	3478	0.00125
mbv031_merged.3files.020221	mbv330_merged.2files.160221	0.994	0.001	0.004	0.005	3481	0.00225
mbv031_merged.3files.020221	mbv124_merged.3files.040221	0.974	0.026	0	0.013	3514	0.0065
mbv020_merged.3files.020221	mbv321_merged.5files.060221	0.985	0.015	0	0.007	3566	0.00375
mbs021_merged.2files.220221	mbv122_merged.3files.040221	0.964	0.019	0.017	0.027	3574	0.01325
mbs102_ARmerged.1file.180719	mbv030_merged.4files.020221	0.942	0.058	0	0.029	3577	0.0145
fjk953_merged.1file.161229	WES002_merged.9files.150421	0.991	0.009	0	0.004	3607	0.00225
fjk953_merged.1file.161229	mbv060_merged.3files.030221	0.97	0.029	0.002	0.016	3619	0.00825
mbs102_ARmerged.1file.180719	urm035_merged.2files.230321	0.98	0.02	0	0.01	3621	0.005
mbv031_merged.3files.020221	nuf035_merged.5files.230321	0.992	0.008	0	0.004	3627	0.002
mbv020_merged.3files.020221	WES010_merged.9files.150421	0.991	0.009	0	0.005	3631	0.00225
mbs122_ARmerged.1file.180719	mbv280_ARmerged.1file.190517	0.984	0.014	0.002	0.009	3642	0.0045
mbs102_ARmerged.1file.180719	mbs172_merged.3files.230221	0.967	0.032	0.001	0.017	3658	0.0085
mbs052_merged.3files.220221	mbs122_ARmerged.1file.180719	0.955	0.021	0.024	0.035	3715	0.01725
mbv020_merged.3files.020221	mbv101_merged.3files.030221	0.99	0.008	0.002	0.006	3745	0.003
mbs021_merged.2files.220221	mbv260_merged.3files.050221	0.983	0.015	0.002	0.009	3748	0.00475
mbs122_ARmerged.1file.180719	mbv143_merged.5files.050221	0.95	0.049	0.002	0.026	3749	0.01325
mbs021_merged.2files.220221	mbv330_merged.2files.160221	0.992	0.004	0.004	0.006	3793	0.003
mbs021_merged.2files.220221	mbs061_merged.2files.240221	0.99	0.009	0.001	0.005	3796	0.00275
mbs122_ARmerged.1file.180719	mbv211_merged.4files.050221	0.977	0.023	0.001	0.012	3816	0.00625
fjk533_merged.3files.130421	mbs102_ARmerged.1file.180719	0.922	0.077	0	0.039	3835	0.01925
mbs122_ARmerged.1file.180719	stg020_merged.4files.230321	0.99	0.01	0	0.005	3864	0.0025
kal009_merged.3files.230321	mbs021_merged.2files.220221	0.993	0.007	0	0.003	3871	0.00175
fjk953_merged.1file.161229	mbv010_merged.3files.020221	0.934	0.06	0.006	0.036	3899	0.018
mbv031_merged.3files.020221	mbv280_ARmerged.1file.190517	0.99	0.01	0	0.005	3921	0.0025
mbs122_ARmerged.1file.180719	mbs132_merged.4files.230221	0.989	0.011	0	0.005	3939	0.00275
mbv031_merged.3files.020221	mbv143_merged.5files.050221	0.993	0.007	0	0.004	3953	0.00175
mbs021_merged.2files.220221	mbv124_merged.3files.040221	0.989	0.01	0	0.005	3956	0.0025
mbs102_ARmerged.1file.180719	mbs161_merged.3files.230221	0.915	0.083	0.003	0.044	3960	0.02225
fjk953_merged.1file.161229	mbv051_ARmerged.1file.180704	0.968	0.022	0.01	0.021	4008	0.0105
mbs052_merged.3files.220221	mbv031_merged.3files.020221	0.974	0.025	0	0.013	4053	0.00625
mbs021_merged.2files.220221	nuf035_merged.5files.230321	0.98	0.02	0	0.01	4104	0.005
mbv031_merged.3files.020221	mbv211_merged.4files.050221	0.992	0.008	0	0.004	4116	0.002
mbv031_merged.3files.020221	stg020_merged.4files.230321	0.972	0.027	0	0.014	4121	0.00675
mbs132_merged.4files.230221	mbv031_merged.3files.020221	0.99	0.01	0	0.005	4132	0.0025
mbs122_ARmerged.1file.180719	mbs172_merged.3files.230221	0.987	0.013	0	0.007	4143	0.00325
mbv020_merged.3files.020221	mbv172_merged.3files.050221	0.987	0.013	0	0.007	4185	0.00325
mbs122_ARmerged.1file.180719	mbv030_merged.4files.020221	0.989	0.011	0	0.006	4187	0.00275
mbs102_ARmerged.1file.180719	mbv071_merged.3files.030221	0.992	0.008	0	0.004	4226	0.002
mbs122_ARmerged.1file.180719	urm035_merged.2files.230321	0.989	0.011	0	0.005	4247	0.00275
fjk953_merged.1file.161229	mbv080_merged.3files.030221	0.983	0.016	0.001	0.009	4272	0.0045
mbs021_merged.2files.220221	mbv280_ARmerged.1file.190517	0.989	0.011	0	0.006	4287	0.00275
mbv020_merged.3files.020221	mbv091_merged.3files.030221	0.967	0.032	0.001	0.017	4339	0.0085
mbs172_merged.3files.230221	mbv031_merged.3files.020221	0.983	0.017	0	0.008	4347	0.00425
mbs051_merged.4files.220221	mbv020_merged.3files.020221	0.988	0.012	0	0.006	4354	0.003
fjk533_merged.3files.130421	mbs122_ARmerged.1file.180719	0.965	0.035	0	0.018	4365	0.00875
mbv020_merged.3files.020221	mbv210_merged.3files.050221	0.991	0.009	0.001	0.005	4369	0.00275
mbv031_merged.3files.020221	urm035_merged.2files.230321	0.986	0.013	0	0.007	4454	0.00325
mbs102_ARmerged.1file.180719	mbv161_merged.4files.050221	0.986	0.004	0.01	0.012	4527	0.006
mbs011_merged.3files.220221	mbs102_ARmerged.1file.180719	0.987	0.013	0	0.006	4580	0.00325
mbs122_ARmerged.1file.180719	mbs161_merged.3files.230221	0.987	0.013	0	0.007	4597	0.00325
mbs021_merged.2files.220221	mbv143_merged.5files.050221	0.992	0.008	0	0.004	4602	0.002
mbs102_ARmerged.1file.180719	mbv121_merged.3files.040221	0.986	0.014	0	0.007	4609	0.0035
mbs021_merged.2files.220221	mbv211_merged.4files.050221	0.935	0.061	0.004	0.035	4636	0.01725
fjk533_merged.3files.130421	mbv031_merged.3files.020221	0.981	0.011	0.008	0.014	4637	0.00675
mbv030_merged.4files.020221	mbv031_merged.3files.020221	0.986	0.014	0	0.007	4645	0.0035
mbs021_merged.2files.220221	stg020_merged.4files.230321	0.911	0.087	0.002	0.046	4661	0.02275
mbs021_merged.2files.220221	mbs052_merged.3files.220221	0.987	0.012	0	0.006	4673	0.003
mbs102_ARmerged.1file.180719	mbs121_merged.4files.230221	0.99	0.01	0	0.005	4688	0.0025
mbv020_merged.3files.020221	WES012_merged.9files.150421	0.972	0.026	0.001	0.015	4733	0.007
fjk953_merged.1file.161229	mbv122_merged.3files.040221	0.908	0.09	0.003	0.047	4747	0.024
fjk953_merged.1file.161229	mbs061_merged.2files.240221	0.991	0.004	0.005	0.007	4805	0.0035
mbs161_merged.3files.230221	mbv031_merged.3files.020221	0.988	0.012	0	0.006	4850	0.003
fjk953_merged.1file.161229	mbv260_merged.3files.050221	0.934	0.065	0	0.033	4869	0.01625
mbs021_merged.2files.220221	mbs132_merged.4files.230221	0.992	0.005	0.002	0.005	4885	0.00225
fjk953_merged.1file.161229	kal009_merged.3files.230321	0.939	0.058	0.003	0.032	4915	0.016
fjk953_merged.1file.161229	mbv330_merged.2files.160221	0.964	0.034	0.002	0.019	4917	0.0095
mbs122_ARmerged.1file.180719	mbv071_merged.3files.030221	0.993	0.004	0.003	0.005	4923	0.0025
fjk065_merged.5files.230221	mbs102_ARmerged.1file.180719	0.964	0.034	0.002	0.019	5011	0.0095
mbs021_merged.2files.220221	mbv030_merged.4files.020221	0.988	0.012	0	0.006	5026	0.003
mbs021_merged.2files.220221	mbs172_merged.3files.230221	0.949	0.049	0.002	0.027	5109	0.01325
mbv020_merged.3files.020221	mbv332_merged.3files.160221	0.987	0.013	0	0.006	5147	0.00325
mbs021_merged.2files.220221	urm035_merged.2files.230321	0.947	0.053	0.001	0.027	5160	0.01375
fjk953_merged.1file.161229	nuf035_merged.5files.230321	0.993	0.007	0	0.004	5185	0.00175
mbs071_merged.4files.230221	mbv020_merged.3files.020221	0.98	0.02	0	0.01	5219	0.005
fjk953_merged.1file.161229	mbv124_merged.3files.040221	0.992	0.008	0	0.004	5237	0.002
mbs102_ARmerged.1file.180719	mbv253_merged.3files.050221	0.988	0.012	0	0.006	5249	0.003
fjk533_merged.3files.130421	mbs021_merged.2files.220221	0.99	0.01	0	0.005	5265	0.0025
mbs011_merged.3files.220221	mbs122_ARmerged.1file.180719	0.932	0.067	0	0.034	5266	0.01675
mbs102_ARmerged.1file.180719	mbv341_merged.3files.160221	0.975	0.025	0.001	0.013	5280	0.00675
mbv020_merged.3files.020221	mbv340_merged.3files.160221	0.991	0.009	0	0.004	5317	0.00225
mbs122_ARmerged.1file.180719	mbv161_merged.4files.050221	0.989	0.011	0	0.005	5381	0.00275
mbs122_ARmerged.1file.180719	mbv121_merged.3files.040221	0.987	0.011	0.002	0.007	5473	0.00375
mbs121_merged.4files.230221	mbs122_ARmerged.1file.180719	0.945	0.048	0.006	0.03	5481	0.015
mbs102_ARmerged.1file.180719	mbv221_merged.3files.050221	0.993	0.007	0	0.004	5494	0.00175
mbs011_merged.3files.220221	mbv031_merged.3files.020221	0.991	0.008	0.001	0.005	5560	0.0025
mbs102_ARmerged.1file.180719	wes009_merged.9files.140421	0.991	0.008	0	0.005	5583	0.002
mbs121_merged.4files.230221	mbv031_merged.3files.020221	0.989	0.009	0.003	0.007	5584	0.00375
mbs021_merged.2files.220221	mbs161_merged.3files.230221	0.983	0.017	0	0.009	5621	0.00425
fjk056_merged.5files.130421	mbs102_ARmerged.1file.180719	0.992	0.007	0.001	0.004	5628	0.00225
mbv031_merged.3files.020221	mbv071_merged.3files.030221	0.683	0.253	0.064	0.191	5654	0.09525
mbv031_merged.3files.020221	mbv161_merged.4files.050221	0.984	0.016	0	0.008	5667	0.004
fjk953_merged.1file.161229	mbv280_ARmerged.1file.190517	0.986	0.014	0.001	0.007	5672	0.004
fjk065_merged.5files.230221	mbs122_ARmerged.1file.180719	0.986	0.014	0	0.007	5702	0.0035
fjk545_merged.3files.130421	mbs102_ARmerged.1file.180719	0.991	0.009	0	0.005	5758	0.00225
mbv031_merged.3files.020221	mbv121_merged.3files.040221	0.973	0.027	0	0.014	5795	0.00675
mbv020_merged.3files.020221	mbv173_merged.3files.050221	0.778	0.202	0.021	0.122	5828	0.061
fjk953_merged.1file.161229	stg020_merged.4files.230321	0.99	0.01	0	0.005	5849	0.0025
mbv100_merged.3files.030221	WES011_merged.9files.150421	0.987	0.013	0	0.007	5873	0.00325
mbv020_merged.3files.020221	stl002_merged.4files.230321	0.987	0.013	0	0.006	5910	0.00325
mbv020_merged.3files.020221	mbv111_merged.2files.040221	0.994	0.006	0	0.003	5945	0.0015
mbv100_merged.3files.030221	mbv321_merged.5files.060221	0.987	0.012	0.001	0.007	5950	0.0035
mbs102_ARmerged.1file.180719	mbv201_merged.3files.050221	0.992	0.008	0	0.004	5968	0.002
mbs021_merged.2files.220221	mbv071_merged.3files.030221	0.989	0.011	0	0.006	5972	0.00275
fjk953_merged.1file.161229	mbv143_merged.5files.050221	0.988	0.008	0.004	0.008	6005	0.004
fjk953_merged.1file.161229	mbv211_merged.4files.050221	0.988	0.012	0	0.006	6075	0.003
fjk953_merged.1file.161229	mbs132_merged.4files.230221	0.984	0.015	0.001	0.009	6092	0.00425
mbv100_merged.3files.030221	WES010_merged.9files.150421	0.986	0.014	0	0.007	6096	0.0035
mbs122_ARmerged.1file.180719	mbv253_merged.3files.050221	0.977	0.02	0.003	0.013	6122	0.0065
fjk065_merged.5files.230221	mbv031_merged.3files.020221	0.983	0.017	0	0.009	6128	0.00425
fjk953_merged.1file.161229	mbs052_merged.3files.220221	0.977	0.022	0.001	0.012	6143	0.006
mbv020_merged.3files.020221	WES002_merged.9files.150421	0.984	0.016	0	0.008	6179	0.004
mbs122_ARmerged.1file.180719	mbv341_merged.3files.160221	0.996	0	0.003	0.004	6199	0.0015
mbs102_ARmerged.1file.180719	nuf018_merged.2files.230321	0.958	0.036	0.006	0.024	6312	0.012
mbs122_ARmerged.1file.180719	wes009_merged.9files.140421	0.983	0.012	0.005	0.011	6353	0.0055
mbs021_merged.2files.220221	mbv161_merged.4files.050221	0.988	0.01	0.002	0.007	6412	0.0035
mbs122_ARmerged.1file.180719	mbv221_merged.3files.050221	0.982	0.018	0	0.009	6414	0.0045
mbv020_merged.3files.020221	mbv060_merged.3files.030221	0.992	0.008	0	0.004	6466	0.002
fjk056_merged.5files.130421	mbs122_ARmerged.1file.180719	0.99	0.009	0	0.005	6472	0.00225
mbv031_merged.3files.020221	mbv253_merged.3files.050221	0.988	0.012	0	0.006	6507	0.003
mbv321_merged.5files.060221	WES011_merged.9files.150421	0.981	0.019	0	0.009	6522	0.00475
mbv100_merged.3files.030221	mbv101_merged.3files.030221	0.963	0.037	0	0.019	6542	0.00925
mbs011_merged.3files.220221	mbs021_merged.2files.220221	0.99	0.01	0.001	0.005	6544	0.003
mbs021_merged.2files.220221	mbv121_merged.3files.040221	0.984	0.016	0	0.008	6547	0.004
mbv031_merged.3files.020221	mbv341_merged.3files.160221	0.99	0.01	0	0.005	6624	0.0025
mbs021_merged.2files.220221	mbs121_merged.4files.230221	0.978	0.021	0.001	0.011	6631	0.00575
fjk953_merged.1file.161229	mbs172_merged.3files.230221	0.983	0.016	0	0.008	6634	0.004
fjk545_merged.3files.130421	mbs122_ARmerged.1file.180719	0.979	0.019	0.002	0.011	6676	0.00575
mbv321_merged.5files.060221	WES010_merged.9files.150421	0.988	0.012	0	0.006	6680	0.003
fjk953_merged.1file.161229	urm035_merged.2files.230321	0.993	0.007	0	0.004	6689	0.00175
fjk953_merged.1file.161229	mbv030_merged.4files.020221	0.99	0.01	0	0.005	6693	0.0025
mbs102_ARmerged.1file.180719	mbv141_merged.3files.040221	0.988	0.012	0	0.006	6740	0.003
mbs122_ARmerged.1file.180719	mbv201_merged.3files.050221	0.986	0.014	0	0.007	6845	0.0035
mbv020_merged.3files.020221	mbv051_ARmerged.1file.180704	0.976	0.024	0.001	0.013	6850	0.0065
mbv010_merged.3files.020221	mbv020_merged.3files.020221	0.934	0.065	0	0.033	6857	0.01625
mbv031_merged.3files.020221	mbv221_merged.3files.050221	0.991	0.009	0	0.004	6868	0.00225
fjk065_merged.5files.230221	mbs021_merged.2files.220221	0.983	0.017	0	0.009	6893	0.00425
mbv031_merged.3files.020221	wes009_merged.9files.140421	0.991	0.001	0.007	0.008	6913	0.00375
mbv101_merged.3files.030221	mbv321_merged.5files.060221	0.994	0.006	0	0.003	6925	0.0015
WES010_merged.9files.150421	WES011_merged.9files.150421	0.875	0.051	0.074	0.099	6934	0.04975
mbv101_merged.3files.030221	WES011_merged.9files.150421	0.986	0.014	0	0.007	6957	0.0035
mbv101_merged.3files.030221	WES010_merged.9files.150421	0.989	0.011	0	0.006	6994	0.00275
mbv100_merged.3files.030221	mbv172_merged.3files.050221	0.983	0.017	0	0.009	7035	0.00425
fjk545_merged.3files.130421	mbv031_merged.3files.020221	0.982	0.018	0	0.009	7062	0.0045
fjk056_merged.5files.130421	mbv031_merged.3files.020221	0.981	0.018	0.001	0.01	7063	0.005
fjk533_merged.3files.130421	fjk953_merged.1file.161229	0.885	0.11	0.005	0.06	7082	0.03
fjk953_merged.1file.161229	mbs161_merged.3files.230221	0.99	0.008	0.002	0.006	7120	0.003
mbv031_merged.3files.020221	mbv201_merged.3files.050221	0.988	0.012	0	0.006	7188	0.003
mbs102_ARmerged.1file.180719	wes006_mbv131_merged.13files_newMK.150421	0.973	0.027	0.001	0.014	7201	0.00725
mbs102_ARmerged.1file.180719	mbv120_merged.3files.040221	0.98	0.019	0.001	0.011	7215	0.00525
mbs102_ARmerged.1file.180719	nuf054_merged.2files.230321	0.979	0.013	0.009	0.015	7222	0.00775
mbs122_ARmerged.1file.180719	nuf018_merged.2files.230321	0.945	0.054	0.001	0.028	7256	0.014
mbv172_merged.3files.050221	mbv321_merged.5files.060221	0.958	0.041	0.001	0.022	7400	0.01075
mbs021_merged.2files.220221	mbv253_merged.3files.050221	0.989	0.011	0	0.006	7414	0.00275
fjk534_merged.3files.130421	mbs102_ARmerged.1file.180719	0.994	0.006	0	0.003	7456	0.0015
mbv172_merged.3files.050221	WES010_merged.9files.150421	0.98	0.02	0	0.01	7481	0.005
mbs082_merged.4files.230221	mbs102_ARmerged.1file.180719	0.991	0.009	0	0.005	7497	0.00225
mbs021_merged.2files.220221	mbv341_merged.3files.160221	0.968	0.032	0	0.016	7502	0.008
mbv091_merged.3files.030221	mbv100_merged.3files.030221	0.854	0.146	0.001	0.074	7532	0.037
grt022_merged.2files.230321	mbs102_ARmerged.1file.180719	0.99	0.01	0	0.005	7547	0.0025
mbv100_merged.3files.030221	mbv210_merged.3files.050221	0.851	0.148	0.001	0.075	7558	0.0375
mbv172_merged.3files.050221	WES011_merged.9files.150421	0.993	0.007	0	0.004	7567	0.00175
mbv020_merged.3files.020221	mbv080_merged.3files.030221	0.99	0.01	0	0.005	7619	0.0025
mbs051_merged.4files.220221	mbv100_merged.3files.030221	0.837	0.161	0.002	0.083	7680	0.04125
fjk953_merged.1file.161229	mbv071_merged.3files.030221	0.991	0.008	0.001	0.005	7726	0.0025
mbs102_ARmerged.1file.180719	mbv150_merged.3files.050221	0.985	0.015	0	0.008	7733	0.00375
mbs122_ARmerged.1file.180719	mbv141_merged.3files.040221	0.979	0.021	0	0.011	7736	0.00525
mbv031_merged.3files.020221	nuf018_merged.2files.230321	0.98	0.02	0	0.01	7768	0.005
mbs021_merged.2files.220221	mbv221_merged.3files.050221	0.982	0.018	0	0.009	7775	0.0045
mbv091_merged.3files.030221	WES011_merged.9files.150421	0.987	0.013	0	0.007	7794	0.00325
mbs032_merged.4files.220221	mbs102_ARmerged.1file.180719	0.986	0.014	0	0.007	7803	0.0035
mbs102_ARmerged.1file.180719	wes014_merged.9files.140421	0.989	0.011	0	0.005	7817	0.00275
mbs021_merged.2files.220221	wes009_merged.9files.140421	0.982	0.017	0.001	0.01	7834	0.00475
mbv091_merged.3files.030221	WES010_merged.9files.150421	0.991	0.009	0	0.004	7835	0.00225
mbs022_merged.3files.220221	mbs102_ARmerged.1file.180719	0.976	0.021	0.002	0.013	7864	0.00625
mbv091_merged.3files.030221	mbv321_merged.5files.060221	0.984	0.016	0	0.008	7870	0.004
fjk056_merged.5files.130421	mbs021_merged.2files.220221	0.991	0.009	0	0.005	7929	0.00225
fjk109_merged.3files.130421	mbs102_ARmerged.1file.180719	0.986	0.014	0	0.007	7946	0.0035
mbv100_merged.3files.030221	WES012_merged.9files.150421	0.975	0.025	0	0.013	7964	0.00625
mbv101_merged.3files.030221	mbv172_merged.3files.050221	0.99	0.01	0	0.005	8042	0.0025
mbv210_merged.3files.050221	WES011_merged.9files.150421	0.97	0.03	0	0.015	8047	0.0075
fjk545_merged.3files.130421	mbs021_merged.2files.220221	0.982	0.017	0	0.009	8070	0.00425
mbv210_merged.3files.050221	mbv321_merged.5files.060221	0.989	0.008	0.003	0.007	8079	0.0035
mbs051_merged.4files.220221	WES010_merged.9files.150421	0.98	0.02	0	0.01	8092	0.005
mbs051_merged.4files.220221	WES011_merged.9files.150421	0.994	0	0.006	0.006	8141	0.003
gtm021_merged.2files.230321	mbs102_ARmerged.1file.180719	0.962	0.038	0.001	0.019	8152	0.01
fjk953_merged.1file.161229	mbv161_merged.4files.050221	0.983	0.017	0	0.009	8247	0.00425
mbs021_merged.2files.220221	mbv201_merged.3files.050221	0.985	0.015	0	0.007	8252	0.00375
mbv031_merged.3files.020221	mbv141_merged.3files.040221	0.992	0.008	0	0.004	8264	0.002
fjk953_merged.1file.161229	mbs011_merged.3files.220221	0.989	0.011	0	0.006	8272	0.00275
mbv091_merged.3files.030221	mbv101_merged.3files.030221	0.983	0.017	0	0.009	8292	0.00425
mbv210_merged.3files.050221	WES010_merged.9files.150421	0.986	0.014	0	0.007	8330	0.0035
mbv020_merged.3files.020221	mbv122_merged.3files.040221	0.984	0.016	0	0.008	8331	0.004
mbs102_ARmerged.1file.180719	mbv181_merged.3files.050221	0.989	0.011	0	0.006	8332	0.00275
mbs051_merged.4files.220221	mbv321_merged.5files.060221	0.965	0.033	0.002	0.019	8338	0.00925
mbs122_ARmerged.1file.180719	wes006_mbv131_merged.13files_newMK.150421	0.926	0.073	0.001	0.037	8346	0.01875
mbs122_ARmerged.1file.180719	mbv120_merged.3files.040221	0.982	0.013	0.005	0.012	8381	0.00575
mbs102_ARmerged.1file.180719	mbv021_ARmerged.1file.180719	0.995	0	0.005	0.005	8397	0.0025
mbs122_ARmerged.1file.180719	nuf054_merged.2files.230321	0.991	0.009	0	0.005	8417	0.00225
mbs061_merged.2files.240221	mbv020_merged.3files.020221	0.989	0.011	0	0.006	8499	0.00275
fjk953_merged.1file.161229	mbv121_merged.3files.040221	0.99	0.01	0	0.005	8516	0.0025
mbs051_merged.4files.220221	mbv101_merged.3files.030221	0.985	0.015	0	0.008	8559	0.00375
gtm127_merged.8files.230321	mbs102_ARmerged.1file.180719	0.989	0.011	0	0.006	8576	0.00275
mbs102_ARmerged.1file.180719	mbv142_merged.3files.040221	0.987	0.013	0	0.007	8577	0.00325
fjk953_merged.1file.161229	mbs121_merged.4files.230221	0.976	0.023	0.001	0.012	8578	0.00625
fjk363_merged.5files.130421	mbs102_ARmerged.1file.180719	0.977	0.023	0	0.012	8589	0.00575
fjk534_merged.3files.130421	mbs122_ARmerged.1file.180719	0.987	0.013	0	0.007	8589	0.00325
mbv100_merged.3files.030221	mbv332_merged.3files.160221	0.993	0.007	0	0.004	8622	0.00175
mbs042_merged.5files.220221	mbs102_ARmerged.1file.180719	0.979	0.021	0	0.011	8626	0.00525
mbv101_merged.3files.030221	mbv210_merged.3files.050221	0.987	0.013	0	0.007	8643	0.00325
mbv020_merged.3files.020221	mbv330_merged.2files.160221	0.98	0.019	0	0.01	8673	0.00475
mbv020_merged.3files.020221	mbv260_merged.3files.050221	0.989	0.011	0	0.006	8680	0.00275
kal009_merged.3files.230321	mbv020_merged.3files.020221	0.994	0.004	0.002	0.004	8762	0.002
WES011_merged.9files.150421	WES012_merged.9files.150421	0.959	0.035	0.006	0.023	8768	0.01175
mbv321_merged.5files.060221	WES012_merged.9files.150421	0.988	0.012	0	0.006	8775	0.003
mbv031_merged.3files.020221	wes006_mbv131_merged.13files_newMK.150421	0.986	0.013	0.001	0.008	8780	0.00375
mbs082_merged.4files.230221	mbs122_ARmerged.1file.180719	0.992	0.008	0	0.004	8782	0.002
grt022_merged.2files.230321	mbs122_ARmerged.1file.180719	0.97	0.028	0.002	0.016	8807	0.008
mbs071_merged.4files.230221	mbv100_merged.3files.030221	0.994	0.001	0.005	0.005	8843	0.00275
mbs021_merged.2files.220221	nuf018_merged.2files.230321	0.966	0.033	0	0.017	8916	0.00825
mbs122_ARmerged.1file.180719	wes014_merged.9files.140421	0.988	0.012	0	0.006	8943	0.003
mbv031_merged.3files.020221	mbv120_merged.3files.040221	0.989	0.011	0	0.006	8996	0.00275
WES010_merged.9files.150421	WES012_merged.9files.150421	0.859	0.13	0.011	0.076	9001	0.038
fjk065_merged.5files.230221	fjk953_merged.1file.161229	0.967	0.032	0.001	0.017	9002	0.0085
mbv031_merged.3files.020221	nuf054_merged.2files.230321	0.986	0.014	0	0.007	9023	0.0035
mbs122_ARmerged.1file.180719	mbv150_merged.3files.050221	0.989	0.011	0	0.006	9081	0.00275
mbv020_merged.3files.020221	mbv124_merged.3files.040221	0.961	0.038	0.001	0.02	9081	0.01
mbv020_merged.3files.020221	nuf035_merged.5files.230321	0.966	0.029	0.005	0.019	9091	0.00975
mbs022_merged.3files.220221	mbs122_ARmerged.1file.180719	0.99	0.01	0	0.005	9109	0.0025
mbv100_merged.3files.030221	mbv340_merged.3files.160221	0.987	0.012	0	0.006	9123	0.003
mbs032_merged.4files.220221	mbs122_ARmerged.1file.180719	0.965	0.035	0	0.018	9132	0.00875
fjk109_merged.3files.130421	mbs122_ARmerged.1file.180719	0.985	0.015	0	0.008	9155	0.00375
mbv091_merged.3files.030221	mbv172_merged.3files.050221	0.987	0.013	0	0.007	9160	0.00325
fjk534_merged.3files.130421	mbv031_merged.3files.020221	0.981	0.019	0	0.01	9212	0.00475
mbs082_merged.4files.230221	mbv031_merged.3files.020221	0.99	0.01	0	0.005	9239	0.0025
grt022_merged.2files.230321	mbv031_merged.3files.020221	0.973	0.027	0	0.014	9244	0.00675
mbs051_merged.4files.220221	mbv172_merged.3files.050221	0.99	0.01	0	0.005	9267	0.0025
mbv332_merged.3files.160221	WES011_merged.9files.150421	0.975	0.025	0	0.013	9322	0.00625
mbv101_merged.3files.030221	WES012_merged.9files.150421	0.988	0.012	0	0.006	9327	0.003
mbv172_merged.3files.050221	mbv210_merged.3files.050221	0.994	0.006	0	0.003	9330	0.0015
mbs102_ARmerged.1file.180719	nuf030_merged.2files.230321	0.99	0.008	0.002	0.006	9347	0.003
mbs071_merged.4files.230221	WES010_merged.9files.150421	0.963	0.037	0	0.018	9422	0.00925
mbs071_merged.4files.230221	mbv321_merged.5files.060221	0.987	0.011	0.002	0.007	9429	0.00375
mbs071_merged.4files.230221	WES011_merged.9files.150421	0.988	0.012	0	0.006	9430	0.003
mbv031_merged.3files.020221	wes014_merged.9files.140421	0.991	0.007	0.002	0.006	9467	0.00275
mbv100_merged.3files.030221	mbv173_merged.3files.050221	0.976	0.023	0	0.012	9474	0.00575
mbs021_merged.2files.220221	mbv141_merged.3files.040221	0.982	0.014	0.004	0.011	9488	0.0055
gtm021_merged.2files.230321	mbs122_ARmerged.1file.180719	0.99	0.01	0	0.005	9506	0.0025
mbv321_merged.5files.060221	mbv332_merged.3files.160221	0.985	0.014	0	0.007	9534	0.0035
mbv332_merged.3files.160221	WES010_merged.9files.150421	0.987	0.013	0	0.006	9534	0.00325
mbv031_merged.3files.020221	mbv150_merged.3files.050221	0.983	0.017	0	0.008	9575	0.00425
mbs122_ARmerged.1file.180719	mbv021_ARmerged.1file.180719	0.986	0.014	0	0.007	9584	0.0035
mbs102_ARmerged.1file.180719	WES008_merged.9files.150421	0.954	0.045	0	0.023	9604	0.01125
mbs032_merged.4files.220221	mbv031_merged.3files.020221	0.985	0.014	0	0.007	9630	0.0035
fjk953_merged.1file.161229	mbv253_merged.3files.050221	0.988	0.012	0	0.006	9636	0.003
mbs102_ARmerged.1file.180719	mbv290_merged.3files.050221	0.99	0.01	0	0.005	9666	0.0025
mbs022_merged.3files.220221	mbv031_merged.3files.020221	0.987	0.013	0	0.006	9674	0.00325
mbv091_merged.3files.030221	mbv210_merged.3files.050221	0.979	0.02	0.001	0.011	9679	0.0055
fjk109_merged.3files.130421	mbv031_merged.3files.020221	0.985	0.011	0.004	0.01	9722	0.00475
mbv340_merged.3files.160221	WES011_merged.9files.150421	0.92	0.073	0.006	0.043	9737	0.02125
fjk953_merged.1file.161229	mbv341_merged.3files.160221	0.984	0.016	0	0.008	9790	0.004
mbs122_ARmerged.1file.180719	mbv181_merged.3files.050221	0.982	0.018	0	0.009	9790	0.0045
kls001_merged.8files.230321	mbs102_ARmerged.1file.180719	0.99	0.01	0	0.005	9814	0.0025
mbs051_merged.4files.220221	mbv091_merged.3files.030221	0.968	0.01	0.023	0.028	9820	0.014
mbv172_merged.3files.050221	WES012_merged.9files.150421	0.991	0.009	0	0.004	9832	0.00225
fjk363_merged.5files.130421	mbs122_ARmerged.1file.180719	0.982	0.018	0	0.009	9858	0.0045
mbv100_merged.3files.030221	stl002_merged.4files.230321	0.99	0.008	0.001	0.005	9875	0.0025
mbv321_merged.5files.060221	mbv340_merged.3files.160221	0.983	0.017	0	0.008	9901	0.00425
mbs122_ARmerged.1file.180719	mbv142_merged.3files.040221	0.983	0.017	0	0.009	9915	0.00425
gtm127_merged.8files.230321	mbs122_ARmerged.1file.180719	0.99	0.01	0.001	0.006	9924	0.003
fjk953_merged.1file.161229	wes009_merged.9files.140421	0.983	0.017	0	0.009	9943	0.00425
mbv340_merged.3files.160221	WES010_merged.9files.150421	0.983	0.017	0	0.008	9958	0.00425
mbv100_merged.3files.030221	mbv111_merged.2files.040221	0.992	0.008	0	0.004	10016	0.002
fjk056_merged.5files.130421	fjk953_merged.1file.161229	0.956	0.041	0.003	0.024	10036	0.01175
gtm021_merged.2files.230321	mbv031_merged.3files.020221	0.991	0.009	0	0.004	10039	0.00225
mbs021_merged.2files.220221	wes006_mbv131_merged.13files_newMK.150421	0.97	0.029	0.001	0.015	10057	0.00775
mbs091_merged.3files.230221	mbs102_ARmerged.1file.180719	0.979	0.018	0.003	0.012	10068	0.006
mbv173_merged.3files.050221	mbv321_merged.5files.060221	0.986	0.014	0	0.007	10074	0.0035
mbs042_merged.5files.220221	mbs122_ARmerged.1file.180719	0.988	0.007	0.006	0.009	10075	0.00475
mbs102_ARmerged.1file.180719	WES001_merged.9files.150421	0.988	0.012	0	0.006	10076	0.003
mbs051_merged.4files.220221	mbv210_merged.3files.050221	0.991	0.007	0.002	0.005	10096	0.00275
mbs071_merged.4files.230221	mbv101_merged.3files.030221	0.985	0	0.015	0.015	10096	0.0075
mbv020_merged.3files.020221	mbv280_ARmerged.1file.190517	0.987	0.013	0	0.007	10112	0.00325
mbv021_ARmerged.1file.180719	mbv031_merged.3files.020221	0.985	0.015	0	0.008	10136	0.00375
mbs102_ARmerged.1file.180719	stg026_merged.9files.230321	0.979	0.021	0	0.011	10160	0.00525
mbs021_merged.2files.220221	mbv120_merged.3files.040221	0.982	0.017	0	0.009	10163	0.00425
mbs102_ARmerged.1file.180719	nuf029_merged.2files.230321	0.983	0.017	0	0.008	10173	0.00425
fjk953_merged.1file.161229	mbv221_merged.3files.050221	0.991	0.008	0.002	0.005	10175	0.003
mbv101_merged.3files.030221	mbv332_merged.3files.160221	0.989	0.011	0	0.005	10183	0.00275
mbv091_merged.3files.030221	WES012_merged.9files.150421	0.969	0.031	0	0.015	10216	0.00775
mbv173_merged.3files.050221	WES011_merged.9files.150421	0.994	0.006	0	0.003	10236	0.0015
mbs102_ARmerged.1file.180719	nuf025_merged.3files.230321	0.965	0.034	0.001	0.018	10258	0.009
mbv031_merged.3files.020221	mbv181_merged.3files.050221	0.987	0.013	0	0.007	10283	0.00325
mbv173_merged.3files.050221	WES010_merged.9files.150421	0.987	0.013	0	0.007	10302	0.00325
mbv101_merged.3files.030221	mbv340_merged.3files.160221	0.987	0.013	0	0.007	10326	0.00325
mbv020_merged.3files.020221	stg020_merged.4files.230321	0.988	0.012	0.001	0.007	10385	0.0035
mbs021_merged.2files.220221	nuf054_merged.2files.230321	0.986	0.012	0.003	0.009	10387	0.0045
mbs102_ARmerged.1file.180719	nuf020_merged.2files.230321	0.975	0.007	0.018	0.021	10446	0.01075
mbs021_merged.2files.220221	mbs082_merged.4files.230221	0.976	0.024	0.001	0.012	10525	0.0065
mbs102_ARmerged.1file.180719	mbv140_merged.4files.040221	0.966	0.033	0	0.017	10528	0.00825
fjk545_merged.3files.130421	fjk953_merged.1file.161229	0.977	0.022	0.001	0.012	10549	0.006
fjk534_merged.3files.130421	mbs021_merged.2files.220221	0.984	0.016	0	0.008	10575	0.004
gtm127_merged.8files.230321	mbv031_merged.3files.020221	0.99	0.01	0	0.005	10578	0.0025
mbv100_merged.3files.030221	WES002_merged.9files.150421	0.989	0.01	0	0.005	10580	0.0025
fjk363_merged.5files.130421	mbv031_merged.3files.020221	0.988	0.011	0.001	0.007	10610	0.00325
mbs042_merged.5files.220221	mbv031_merged.3files.020221	0.992	0.008	0	0.004	10653	0.002
mbs052_merged.3files.220221	mbv020_merged.3files.020221	0.99	0.01	0	0.005	10661	0.0025
grt022_merged.2files.230321	mbs021_merged.2files.220221	0.992	0.008	0	0.004	10673	0.002
mbv031_merged.3files.020221	mbv142_merged.3files.040221	0.977	0.022	0.001	0.012	10686	0.006
mbv020_merged.3files.020221	mbv143_merged.5files.050221	0.972	0.028	0	0.014	10689	0.007
mbs102_ARmerged.1file.180719	nuf002_merged.3files.230321	0.989	0.011	0	0.005	10690	0.00275
mbs122_ARmerged.1file.180719	nuf030_merged.2files.230321	0.985	0.014	0.001	0.008	10713	0.004
stl002_merged.4files.230321	WES011_merged.9files.150421	0.986	0.014	0	0.007	10755	0.0035
mbs102_ARmerged.1file.180719	mbv301_merged.3files.060221	0.984	0.016	0	0.008	10765	0.004
mbv060_merged.3files.030221	mbv100_merged.3files.030221	0.948	0.047	0.005	0.028	10804	0.01425
mbv210_merged.3files.050221	WES012_merged.9files.150421	0.984	0.016	0	0.008	10808	0.004
fjk953_merged.1file.161229	mbv201_merged.3files.050221	0.984	0.016	0	0.008	10837	0.004
mbs071_merged.4files.230221	mbv172_merged.3files.050221	0.97	0.03	0.001	0.016	10839	0.008
mbs051_merged.4files.220221	WES012_merged.9files.150421	0.978	0.022	0	0.011	10854	0.0055
mbs021_merged.2files.220221	wes014_merged.9files.140421	0.989	0.011	0	0.006	10863	0.00275
mbv321_merged.5files.060221	stl002_merged.4files.230321	0.983	0.017	0	0.009	10869	0.00425
mbs021_merged.2files.220221	mbs022_merged.3files.220221	0.578	0.34	0.082	0.252	10875	0.126
mbv111_merged.2files.040221	WES011_merged.9files.150421	0.988	0.012	0	0.006	10880	0.003
mbv172_merged.3files.050221	mbv332_merged.3files.160221	0.958	0.04	0.001	0.022	10889	0.0105
mbv020_merged.3files.020221	mbv211_merged.4files.050221	0.97	0.029	0	0.015	10894	0.00725
mbv111_merged.2files.040221	mbv321_merged.5files.060221	0.985	0.014	0.001	0.008	10941	0.004
mbs021_merged.2files.220221	mbs032_merged.4files.220221	0.993	0.007	0	0.003	10945	0.00175
mbs132_merged.4files.230221	mbv020_merged.3files.020221	0.972	0.027	0	0.014	10946	0.00675
stl002_merged.4files.230321	WES010_merged.9files.150421	0.969	0.031	0	0.016	10985	0.00775
mbv101_merged.3files.030221	mbv173_merged.3files.050221	0.978	0.018	0.004	0.013	10986	0.0065
mbs122_ARmerged.1file.180719	WES008_merged.9files.150421	0.988	0.012	0	0.006	10994	0.003
mbs102_ARmerged.1file.180719	urm160_merged.4files.230321	0.986	0.014	0	0.007	11000	0.0035
mbs102_ARmerged.1file.180719	nuf052_merged.2files.230321	0.968	0.03	0.002	0.017	11035	0.0085
mbs021_merged.2files.220221	mbv150_merged.3files.050221	0.977	0.023	0	0.012	11036	0.00575
mbv111_merged.2files.040221	WES010_merged.9files.150421	0.989	0.011	0	0.006	11048	0.00275
gtm029_merged.2files.230321	mbs102_ARmerged.1file.180719	0.974	0.025	0.001	0.013	11055	0.00675
mbv091_merged.3files.030221	mbv332_merged.3files.160221	0.971	0.029	0	0.015	11204	0.00725
fjk109_merged.3files.130421	mbs021_merged.2files.220221	0.977	0.021	0.002	0.012	11206	0.00625
bns004_merged.2files.230321	mbs102_ARmerged.1file.180719	0.988	0.005	0.008	0.01	11208	0.00525
mbs122_ARmerged.1file.180719	mbv290_merged.3files.050221	0.991	0.009	0	0.004	11226	0.00225
mbs102_ARmerged.1file.180719	mbs142_merged.3files.230221	0.981	0.018	0	0.01	11231	0.0045
mbs062_merged.3files.220221	mbs102_ARmerged.1file.180719	0.983	0.016	0	0.008	11238	0.004
mbs071_merged.4files.230221	mbv091_merged.3files.030221	0.99	0.009	0	0.005	11290	0.00225
mbv101_merged.3files.030221	mbv111_merged.2files.040221	0.99	0.01	0	0.005	11332	0.0025
mbv172_merged.3files.050221	mbv340_merged.3files.160221	0.983	0.017	0	0.009	11420	0.00425
fjk953_merged.1file.161229	nuf018_merged.2files.230321	0.962	0.035	0.003	0.02	11441	0.01025
mbv031_merged.3files.020221	nuf030_merged.2files.230321	0.987	0.012	0.001	0.007	11442	0.0035
kls001_merged.8files.230321	mbs122_ARmerged.1file.180719	0.972	0.027	0	0.014	11479	0.00675
mbs102_ARmerged.1file.180719	mbs151_merged.3files.230221	0.97	0.029	0.001	0.016	11491	0.00775
mbs051_merged.4files.220221	mbv332_merged.3files.160221	0.965	0.035	0	0.018	11516	0.00875
mbv101_merged.3files.030221	stl002_merged.4files.230321	0.985	0.015	0	0.008	11518	0.00375
mbs102_ARmerged.1file.180719	WES003_merged.9files.150421	0.987	0.013	0	0.006	11530	0.00325
mbs021_merged.2files.220221	mbv021_ARmerged.1file.180719	0.968	0.031	0	0.016	11554	0.00775
mbs122_ARmerged.1file.180719	nuf029_merged.2files.230321	0.985	0.014	0.001	0.008	11563	0.004
mbv091_merged.3files.030221	mbv340_merged.3files.160221	0.987	0.013	0	0.007	11588	0.00325
mbs102_ARmerged.1file.180719	mbv081_merged.3files.030221	0.986	0.014	0	0.007	11593	0.0035
mbv210_merged.3files.050221	mbv332_merged.3files.160221	0.987	0.012	0	0.007	11600	0.003
mbv020_merged.3files.020221	urm035_merged.2files.230321	0.982	0.018	0	0.009	11602	0.0045
mbs102_ARmerged.1file.180719	stg011_merged.2files.230321	0.992	0.007	0	0.004	11615	0.00175
mbs122_ARmerged.1file.180719	WES001_merged.9files.150421	0.973	0.026	0	0.014	11624	0.0065
bns057_merged.2files.230321	mbs102_ARmerged.1file.180719	0.989	0.011	0	0.005	11641	0.00275
gtm021_merged.2files.230321	mbs021_merged.2files.220221	0.987	0.012	0.001	0.007	11643	0.0035
mbs122_ARmerged.1file.180719	stg026_merged.9files.230321	0.953	0.047	0	0.024	11646	0.01175
mbv060_merged.3files.030221	WES011_merged.9files.150421	0.983	0.017	0	0.008	11650	0.00425
mbs091_merged.3files.230221	mbs122_ARmerged.1file.180719	0.982	0.018	0	0.009	11718	0.0045
mbv031_merged.3files.020221	WES008_merged.9files.150421	0.985	0.015	0	0.008	11720	0.00375
mbv321_merged.5files.060221	WES002_merged.9files.150421	0.983	0.017	0	0.009	11742	0.00425
mbv010_merged.3files.020221	mbv100_merged.3files.030221	0.913	0.087	0.001	0.044	11745	0.02225
mbv020_merged.3files.020221	mbv030_merged.4files.020221	0.99	0.01	0	0.005	11783	0.0025
mbs102_ARmerged.1file.180719	mbs112_merged.3files.230221	0.988	0.01	0.002	0.007	11784	0.0035
mbs172_merged.3files.230221	mbv020_merged.3files.020221	0.98	0.02	0	0.01	11808	0.005
mbv060_merged.3files.030221	WES010_merged.9files.150421	0.991	0.009	0	0.005	11809	0.00225
mbs102_ARmerged.1file.180719	mbv151_merged.3files.050221	0.974	0.025	0.001	0.013	11815	0.00675
mbs021_merged.2files.220221	mbv181_merged.3files.050221	0.983	0.016	0	0.008	11823	0.004
mbv031_merged.3files.020221	mbv290_merged.3files.050221	0.984	0	0.016	0.016	11838	0.008
mbs051_merged.4files.220221	mbv340_merged.3files.160221	0.988	0.011	0.001	0.006	11841	0.00325
mbs051_merged.4files.220221	mbs071_merged.4files.230221	0.985	0.012	0.003	0.009	11844	0.0045
mbs092_merged.3files.230221	mbs102_ARmerged.1file.180719	0.989	0.01	0.001	0.006	11851	0.003
mbs071_merged.4files.230221	mbv210_merged.3files.050221	0.964	0.033	0.003	0.02	11862	0.00975
mbv172_merged.3files.050221	mbv173_merged.3files.050221	0.428	0.383	0.188	0.38	11893	0.18975
mbs122_ARmerged.1file.180719	nuf025_merged.3files.230321	0.98	0.02	0	0.01	11907	0.005
mbs102_ARmerged.1file.180719	mbv061_WES013.merged.9files.040221	0.981	0.018	0	0.009	11927	0.0045
mbv060_merged.3files.030221	mbv321_merged.5files.060221	0.972	0.028	0	0.014	11937	0.007
mbs102_ARmerged.1file.180719	mbv254_merged.3files.050221	0.989	0.011	0.001	0.006	11946	0.00325
fjk363_merged.5files.130421	mbs021_merged.2files.220221	0.989	0.005	0.006	0.008	11951	0.00425
mbs102_ARmerged.1file.180719	mbv130_merged.3files.040221	0.995	0.005	0	0.003	12011	0.00125
fjk953_merged.1file.161229	mbv141_merged.3files.040221	0.99	0.005	0.005	0.007	12073	0.00375
kls001_merged.8files.230321	mbv031_merged.3files.020221	0.97	0.023	0.007	0.019	12087	0.00925
gtm127_merged.8files.230321	mbs021_merged.2files.220221	0.99	0.01	0	0.005	12101	0.0025
mbs122_ARmerged.1file.180719	nuf020_merged.2files.230321	0.988	0.011	0.001	0.007	12112	0.00325
mbs021_merged.2files.220221	mbv142_merged.3files.040221	0.986	0.013	0.001	0.007	12138	0.00375
mbv210_merged.3files.050221	mbv340_merged.3files.160221	0.989	0.011	0	0.005	12141	0.00275
mbs102_ARmerged.1file.180719	mbs162_merged.3files.230221	0.977	0.023	0	0.012	12161	0.00575
mbv051_ARmerged.1file.180704	mbv100_merged.3files.030221	0.955	0.045	0	0.023	12194	0.01125
mbs021_merged.2files.220221	mbs042_merged.5files.220221	0.985	0.015	0	0.008	12208	0.00375
mbv101_merged.3files.030221	WES002_merged.9files.150421	0.981	0.018	0.001	0.01	12224	0.005
mbs122_ARmerged.1file.180719	mbv140_merged.4files.040221	0.988	0.012	0	0.006	12256	0.003
mbs122_ARmerged.1file.180719	nuf002_merged.3files.230321	0.98	0.019	0	0.01	12279	0.00475
mbv091_merged.3files.030221	mbv173_merged.3files.050221	0.98	0.019	0.001	0.011	12285	0.00525
mbv031_merged.3files.020221	stg026_merged.9files.230321	0.992	0.008	0	0.004	12310	0.002
mbv031_merged.3files.020221	nuf029_merged.2files.230321	0.985	0.015	0	0.007	12339	0.00375
bns027_merged.2files.230321	mbs102_ARmerged.1file.180719	0.985	0.014	0	0.008	12346	0.0035
mbs122_ARmerged.1file.180719	mbv301_merged.3files.060221	0.974	0.026	0	0.013	12389	0.0065
grt061_merged.2files.230321	mbs102_ARmerged.1file.180719	0.983	0.015	0.002	0.01	12390	0.00475
mbv031_merged.3files.020221	WES001_merged.9files.150421	0.984	0.012	0.004	0.01	12407	0.005
fjk533_merged.3files.130421	mbv020_merged.3files.020221	0.98	0.02	0	0.01	12430	0.005
mbs091_merged.3files.230221	mbv031_merged.3files.020221	0.984	0.013	0.003	0.009	12468	0.00475
mbs102_ARmerged.1file.180719	mbv114_merged.3files.040221	0.987	0.012	0	0.006	12494	0.003
mbv332_merged.3files.160221	WES012_merged.9files.150421	0.989	0.011	0	0.006	12499	0.00275
mbv031_merged.3files.020221	nuf025_merged.3files.230321	0.992	0.008	0	0.004	12518	0.002
mbs071_merged.4files.230221	WES012_merged.9files.150421	0.991	0.009	0	0.005	12522	0.00225
mbs102_ARmerged.1file.180719	nuf005_merged.6files.230321	0.983	0.017	0	0.009	12569	0.00425
mbv060_merged.3files.030221	mbv101_merged.3files.030221	0.955	0.045	0	0.023	12579	0.01125
mbv111_merged.2files.040221	mbv172_merged.3files.050221	0.742	0.175	0.083	0.17	12588	0.08525
mbs122_ARmerged.1file.180719	urm160_merged.4files.230321	0.978	0.021	0.001	0.011	12619	0.00575
mbv172_merged.3files.050221	stl002_merged.4files.230321	0.992	0.007	0.001	0.005	12632	0.00225
mbs051_merged.4files.220221	mbv173_merged.3files.050221	0.988	0.012	0	0.006	12636	0.003
mbs102_ARmerged.1file.180719	mbv123_merged.3files.040221	0.985	0.015	0	0.008	12636	0.00375
mbv010_merged.3files.020221	WES011_merged.9files.150421	0.979	0.021	0	0.011	12647	0.00525
mbs102_ARmerged.1file.180719	mbv240_merged.4files.050221	0.98	0.016	0.003	0.011	12659	0.0055
mbv010_merged.3files.020221	mbv321_merged.5files.060221	0.965	0.032	0.003	0.019	12680	0.0095
gtm029_merged.2files.230321	mbs122_ARmerged.1file.180719	0.974	0.026	0	0.013	12682	0.0065
mbv173_merged.3files.050221	mbv210_merged.3files.050221	0.981	0.019	0	0.01	12721	0.00475
mbs102_ARmerged.1file.180719	mbv291_merged.4files.050221	0.993	0.007	0	0.004	12766	0.00175
mbs102_ARmerged.1file.180719	mbv113_merged.3files.040221	0.988	0.012	0	0.006	12795	0.003
mbs122_ARmerged.1file.180719	nuf052_merged.2files.230321	0.99	0.01	0	0.005	12797	0.0025
mbs161_merged.3files.230221	mbv020_merged.3files.020221	0.976	0.022	0.001	0.012	12825	0.006
mbs102_ARmerged.1file.180719	mbv331_merged.3files.160221	0.991	0.007	0.001	0.005	12835	0.00225
mbv080_merged.3files.030221	mbv100_merged.3files.030221	0.98	0.02	0	0.01	12840	0.005
mbs102_ARmerged.1file.180719	stg018_merged.2files.230321	0.992	0.008	0	0.004	12864	0.002
mbv051_ARmerged.1file.180704	mbv321_merged.5files.060221	0.98	0.02	0	0.01	12883	0.005
WES002_merged.9files.150421	WES011_merged.9files.150421	0.579	0.389	0.032	0.226	12885	0.11325
mbs102_ARmerged.1file.180719	mbv281_merged.3files.050221	0.989	0.011	0	0.006	12897	0.00275
mbv010_merged.3files.020221	WES010_merged.9files.150421	0.991	0.004	0.005	0.007	12901	0.0035
mbv051_ARmerged.1file.180704	WES010_merged.9files.150421	0.975	0.012	0.013	0.019	12916	0.0095
mbv340_merged.3files.160221	WES012_merged.9files.150421	0.985	0.015	0	0.008	12916	0.00375
mbv091_merged.3files.030221	mbv111_merged.2files.040221	0.982	0.018	0	0.009	12918	0.0045
mbs102_ARmerged.1file.180719	mbv090_merged.4files.030221	0.987	0.011	0.002	0.007	12930	0.00375
mbv031_merged.3files.020221	nuf020_merged.2files.230321	0.983	0.017	0.001	0.009	12930	0.00475
mbv091_merged.3files.030221	stl002_merged.4files.230321	0.982	0.011	0.007	0.012	12943	0.00625
bns004_merged.2files.230321	mbs122_ARmerged.1file.180719	0.981	0.019	0	0.01	12949	0.00475
mbs122_ARmerged.1file.180719	mbs142_merged.3files.230221	0.982	0.018	0	0.009	12953	0.0045
mbs102_ARmerged.1file.180719	mbv110_merged.4files.030221	0.985	0.014	0.001	0.008	12965	0.004
mbv031_merged.3files.020221	mbv140_merged.4files.040221	0.987	0.013	0	0.007	12974	0.00325
mbv051_ARmerged.1file.180704	WES011_merged.9files.150421	0.992	0.008	0	0.004	12977	0.002
mbs062_merged.3files.220221	mbs122_ARmerged.1file.180719	0.983	0.017	0	0.009	13039	0.00425
mbs021_merged.2files.220221	nuf030_merged.2files.230321	0.988	0.011	0.001	0.006	13048	0.00325
mbs102_ARmerged.1file.180719	stg021_merged.4files.230321	0.992	0.008	0	0.004	13051	0.002
mbv031_merged.3files.020221	nuf002_merged.3files.230321	0.97	0.03	0	0.015	13053	0.0075
grt036_merged.4files.230321	mbs102_ARmerged.1file.180719	0.973	0.027	0	0.014	13054	0.00675
fjk953_merged.1file.161229	mbv120_merged.3files.040221	0.981	0.019	0	0.01	13062	0.00475
fjk953_merged.1file.161229	wes006_mbv131_merged.13files_newMK.150421	0.993	0.007	0	0.004	13075	0.00175
mbv031_merged.3files.020221	mbv301_merged.3files.060221	0.983	0.017	0	0.009	13087	0.00425
grt060_merged.2files.230321	mbs102_ARmerged.1file.180719	0.946	0.053	0.001	0.028	13161	0.01375
bns012_merged.2files.230321	mbs102_ARmerged.1file.180719	0.988	0.012	0	0.006	13166	0.003
mbs072_merged.3files.230221	mbs102_ARmerged.1file.180719	0.975	0.018	0.007	0.016	13227	0.008
WES002_merged.9files.150421	WES010_merged.9files.150421	0.591	0.245	0.164	0.286	13238	0.14325
mbs122_ARmerged.1file.180719	mbs151_merged.3files.230221	0.983	0.015	0.001	0.009	13290	0.00425
fjk534_merged.3files.130421	fjk953_merged.1file.161229	0.974	0.026	0	0.013	13319	0.0065
bns057_merged.2files.230321	mbs122_ARmerged.1file.180719	0.981	0.017	0.002	0.01	13321	0.00525
mbs122_ARmerged.1file.180719	WES003_merged.9files.150421	0.983	0.017	0	0.009	13322	0.00425
mbs051_merged.4files.220221	stl002_merged.4files.230321	0.987	0.013	0	0.006	13329	0.00325
mbs122_ARmerged.1file.180719	mbv081_merged.3files.030221	0.991	0.009	0	0.005	13370	0.00225
mbv172_merged.3files.050221	WES002_merged.9files.150421	0.986	0.014	0	0.007	13381	0.0035
mbs081_merged.3files.230221	mbs102_ARmerged.1file.180719	0.977	0.022	0.001	0.012	13385	0.006
mbs122_ARmerged.1file.180719	stg011_merged.2files.230321	0.989	0.011	0	0.006	13395	0.00275
mbv173_merged.3files.050221	WES012_merged.9files.150421	0.992	0.007	0	0.004	13408	0.00175
fjk953_merged.1file.161229	nuf054_merged.2files.230321	0.986	0.014	0	0.007	13411	0.0035
mbs102_ARmerged.1file.180719	mbv311_merged.3files.040321	0.981	0.019	0	0.009	13419	0.00475
mbv031_merged.3files.020221	urm160_merged.4files.230321	0.982	0.018	0	0.009	13425	0.0045
mbv111_merged.2files.040221	mbv210_merged.3files.050221	0.989	0.011	0	0.005	13470	0.00275
mbs102_ARmerged.1file.180719	mbv252_merged.5files.050221	0.991	0.009	0	0.005	13476	0.00225
mbs021_merged.2files.220221	WES008_merged.9files.150421	0.99	0.01	0	0.005	13486	0.0025
mbs021_merged.2files.220221	mbv290_merged.3files.050221	0.995	0.005	0	0.003	13495	0.00125
mbs031_merged.4files.220221	mbs102_ARmerged.1file.180719	0.994	0.006	0	0.003	13507	0.0015
mbs102_ARmerged.1file.180719	WES005_merged.9files.150421	0.981	0.013	0.006	0.013	13512	0.00625
mbs051_merged.4files.220221	mbv111_merged.2files.040221	0.986	0.014	0	0.007	13548	0.0035
grt035_merged.4files.230321	mbs102_ARmerged.1file.180719	0.986	0.014	0	0.007	13551	0.0035
mbs092_merged.3files.230221	mbs122_ARmerged.1file.180719	0.98	0.019	0	0.01	13559	0.00475
mbs102_ARmerged.1file.180719	mbv160_merged.3files.050221	0.994	0.006	0	0.003	13569	0.0015
mbs102_ARmerged.1file.180719	wes056_merged.4files.140421	0.992	0.007	0	0.004	13572	0.00175
mbs102_ARmerged.1file.180719	mbv310_merged.3files.160221	0.976	0.023	0.001	0.012	13574	0.00625
mbs122_ARmerged.1file.180719	mbv151_merged.3files.050221	0.98	0.017	0.003	0.011	13580	0.00575
mbs102_ARmerged.1file.180719	mbv070_merged.3files.040221	0.987	0.013	0	0.007	13585	0.00325
mbs102_ARmerged.1file.180719	mbv190_merged.3files.050221	0.993	0.007	0	0.003	13590	0.00175
mbv031_merged.3files.020221	nuf052_merged.2files.230321	0.978	0.021	0.001	0.012	13595	0.00575
mbs112_merged.3files.230221	mbs122_ARmerged.1file.180719	0.966	0.033	0.001	0.017	13596	0.00875
mbv210_merged.3files.050221	stl002_merged.4files.230321	0.978	0.022	0	0.011	13601	0.0055
mbs102_ARmerged.1file.180719	mbv191_merged.3files.160221	0.992	0.008	0	0.004	13612	0.002
mbv010_merged.3files.020221	mbv101_merged.3files.030221	0.96	0.04	0	0.02	13612	0.01
gtm029_merged.2files.230321	mbv031_merged.3files.020221	0.989	0.011	0	0.005	13618	0.00275
bns004_merged.2files.230321	mbv031_merged.3files.020221	0.993	0.006	0.001	0.004	13621	0.002
mbs102_ARmerged.1file.180719	mbv251_merged.3files.160221	0.995	0.005	0	0.002	13627	0.00125
mbv091_merged.3files.030221	WES002_merged.9files.150421	0.979	0.021	0	0.011	13627	0.00525
mbs102_ARmerged.1file.180719	mbv250_merged.3files.160221	0.994	0.006	0	0.003	13639	0.0015
mbs102_ARmerged.1file.180719	mbv180_merged.3files.050221	0.977	0.012	0.011	0.017	13644	0.0085
fjk531_merged.all.140421	mbs102_ARmerged.1file.180719	0.983	0.017	0	0.008	13657	0.00425
mbv060_merged.3files.030221	mbv172_merged.3files.050221	0.992	0.008	0	0.004	13659	0.002
mbs102_ARmerged.1file.180719	mbv040_merged.5files.230221	0.986	0.014	0	0.007	13661	0.0035
mbs102_ARmerged.1file.180719	mbv270_merged.5files.160221	0.992	0.006	0.002	0.005	13674	0.0025
mbs102_ARmerged.1file.180719	nuf001_merged.9files.230321	0.984	0.015	0.001	0.009	13675	0.00425
mbs102_ARmerged.1file.180719	mbv200_merged.7files.160221	0.99	0.009	0	0.005	13680	0.00225
kal006_merged.17files.200421	mbs102_ARmerged.1file.180719	0.987	0.013	0	0.007	13683	0.00325
mbs102_ARmerged.1file.180719	WES004_merged.21files.150421	0.989	0.01	0.001	0.006	13685	0.003
mbs102_ARmerged.1file.180719	wes007_mbv320_merged.21files.150421	0.993	0.007	0	0.004	13686	0.00175
mbv020_merged.3files.020221	mbv071_merged.3files.030221	0.988	0.012	0	0.006	13705	0.003
mbs062_merged.3files.220221	mbv031_merged.3files.020221	0.989	0.011	0	0.006	13718	0.00275
mbs071_merged.4files.230221	mbv332_merged.3files.160221	0.987	0.013	0	0.007	13728	0.00325
fjk953_merged.1file.161229	mbs082_merged.4files.230221	0.981	0.019	0	0.01	13787	0.00475
mbs122_ARmerged.1file.180719	mbv061_WES013.merged.9files.040221	0.99	0.01	0	0.005	13798	0.0025
mbs142_merged.3files.230221	mbv031_merged.3files.020221	0.988	0.011	0.001	0.006	13800	0.00325
mbs122_ARmerged.1file.180719	mbv130_merged.3files.040221	0.994	0.006	0	0.003	13837	0.0015
fjk953_merged.1file.161229	grt022_merged.2files.230321	0.955	0.044	0.002	0.024	13898	0.012
mbv060_merged.3files.030221	mbv091_merged.3files.030221	0.985	0.015	0	0.007	13925	0.00375
mbv051_ARmerged.1file.180704	mbv101_merged.3files.030221	0.978	0.022	0	0.011	13930	0.0055
mbs122_ARmerged.1file.180719	mbv254_merged.3files.050221	0.991	0.008	0.001	0.005	13942	0.0025
kls001_merged.8files.230321	mbs021_merged.2files.220221	0.985	0.015	0	0.008	14018	0.00375
mbs122_ARmerged.1file.180719	mbs162_merged.3files.230221	0.987	0.013	0	0.007	14028	0.00325
mbv031_merged.3files.020221	WES003_merged.9files.150421	0.988	0.012	0	0.006	14030	0.003
fjk953_merged.1file.161229	mbs032_merged.4files.220221	0.958	0.042	0	0.021	14071	0.0105
mbs151_merged.3files.230221	mbv031_merged.3files.020221	0.99	0.01	0	0.005	14078	0.0025
fjk953_merged.1file.161229	wes014_merged.9files.140421	0.98	0.02	0	0.01	14082	0.005
mbs021_merged.2files.220221	stg026_merged.9files.230321	0.982	0.018	0	0.009	14111	0.0045
mbv332_merged.3files.160221	mbv340_merged.3files.160221	0.905	0.094	0.001	0.048	14123	0.024
bns027_merged.2files.230321	mbs122_ARmerged.1file.180719	0.962	0.034	0.003	0.02	14129	0.01
mbv031_merged.3files.020221	stg011_merged.2files.230321	0.991	0.009	0	0.005	14136	0.00225
mbs021_merged.2files.220221	WES001_merged.9files.150421	0.99	0.009	0.001	0.005	14146	0.00275
mbv031_merged.3files.020221	mbv081_merged.3files.030221	0.985	0.015	0	0.008	14188	0.00375
mbs021_merged.2files.220221	nuf029_merged.2files.230321	0.983	0.017	0	0.009	14213	0.00425
fjk953_merged.1file.161229	mbv150_merged.3files.050221	0.981	0.019	0	0.01	14218	0.00475
mbs021_merged.2files.220221	mbs091_merged.3files.230221	0.983	0.017	0	0.009	14227	0.00425
bns057_merged.2files.230321	mbv031_merged.3files.020221	0.982	0.018	0	0.009	14230	0.0045
mbv080_merged.3files.030221	WES011_merged.9files.150421	0.982	0.018	0	0.009	14244	0.0045
mbs071_merged.4files.230221	mbv340_merged.3files.160221	0.979	0.021	0	0.011	14248	0.00525
mbs112_merged.3files.230221	mbv031_merged.3files.020221	0.985	0.015	0	0.008	14271	0.00375
mbs092_merged.3files.230221	mbv031_merged.3files.020221	0.989	0.011	0	0.006	14312	0.00275
grt061_merged.2files.230321	mbs122_ARmerged.1file.180719	0.99	0.01	0	0.005	14330	0.0025
fjk953_merged.1file.161229	gtm021_merged.2files.230321	0.982	0.018	0	0.009	14369	0.0045
fjk953_merged.1file.161229	mbs022_merged.3files.220221	0.993	0.007	0	0.004	14369	0.00175
mbv100_merged.3files.030221	mbv122_merged.3files.040221	0.985	0.015	0	0.008	14380	0.00375
stl002_merged.4files.230321	WES012_merged.9files.150421	0.988	0.012	0	0.006	14391	0.003
mbs021_merged.2files.220221	nuf025_merged.3files.230321	0.975	0.025	0.001	0.013	14393	0.00675
mbs122_ARmerged.1file.180719	mbv114_merged.3files.040221	0.991	0.009	0	0.005	14409	0.00225
mbv080_merged.3files.030221	WES010_merged.9files.150421	0.99	0.01	0	0.005	14425	0.0025
mbv210_merged.3files.050221	WES002_merged.9files.150421	0.971	0.029	0	0.014	14441	0.00725
mbv111_merged.2files.040221	WES012_merged.9files.150421	0.991	0.009	0	0.005	14446	0.00225
mbv031_merged.3files.020221	mbv151_merged.3files.050221	0.983	0.016	0	0.009	14470	0.004
mbv080_merged.3files.030221	mbv321_merged.5files.060221	0.972	0.028	0	0.014	14482	0.007
mbs051_merged.4files.220221	WES002_merged.9files.150421	0.979	0.016	0.005	0.013	14483	0.0065
mbs011_merged.3files.220221	mbv020_merged.3files.020221	0.974	0	0.025	0.026	14511	0.0125
mbv060_merged.3files.030221	mbv210_merged.3files.050221	0.966	0.032	0.002	0.018	14545	0.009
mbs061_merged.2files.240221	mbv100_merged.3files.030221	0.985	0.014	0.001	0.008	14546	0.004
mbv020_merged.3files.020221	mbv161_merged.4files.050221	0.986	0.014	0	0.007	14577	0.0035
fjk109_merged.3files.130421	fjk953_merged.1file.161229	0.973	0.024	0.003	0.015	14578	0.0075
mbs122_ARmerged.1file.180719	nuf005_merged.6files.230321	0.985	0.015	0	0.008	14587	0.00375
mbv031_merged.3files.020221	mbv061_WES013.merged.9files.040221	0.987	0.013	0	0.007	14600	0.00325
mbs051_merged.4files.220221	mbv060_merged.3files.030221	0.982	0.017	0.002	0.01	14604	0.00525
mbs122_ARmerged.1file.180719	mbv240_merged.4files.050221	0.99	0.01	0	0.005	14615	0.0025
mbs122_ARmerged.1file.180719	mbv123_merged.3files.040221	0.983	0.017	0	0.009	14643	0.00425
mbv031_merged.3files.020221	mbv130_merged.3files.040221	0.99	0.01	0	0.005	14656	0.0025
mbs021_merged.2files.220221	nuf020_merged.2files.230321	0.969	0.029	0.002	0.016	14713	0.00825
mbv100_merged.3files.030221	mbv260_merged.3files.050221	0.988	0.012	0	0.006	14736	0.003
mbs122_ARmerged.1file.180719	mbv331_merged.3files.160221	0.991	0.009	0	0.005	14742	0.00225
mbv173_merged.3files.050221	mbv332_merged.3files.160221	0.92	0.062	0.018	0.049	14749	0.0245
mbv100_merged.3files.030221	mbv330_merged.2files.160221	0.973	0.027	0	0.013	14775	0.00675
kal009_merged.3files.230321	mbv100_merged.3files.030221	0.977	0.022	0	0.012	14795	0.0055
mbs122_ARmerged.1file.180719	mbv113_merged.3files.040221	0.987	0.013	0	0.007	14797	0.00325
mbs122_ARmerged.1file.180719	mbv291_merged.4files.050221	0.989	0.011	0	0.005	14800	0.00275
mbv031_merged.3files.020221	mbv254_merged.3files.050221	0.992	0.008	0	0.004	14823	0.002
mbv080_merged.3files.030221	mbv101_merged.3files.030221	0.985	0.015	0	0.008	14833	0.00375
mbs021_merged.2files.220221	mbv140_merged.4files.040221	0.993	0.004	0.002	0.004	14856	0.002
mbs122_ARmerged.1file.180719	stg018_merged.2files.230321	0.985	0.015	0	0.007	14875	0.00375
mbs122_ARmerged.1file.180719	mbv110_merged.4files.030221	0.988	0.002	0.01	0.011	14890	0.0055
mbs021_merged.2files.220221	nuf002_merged.3files.230321	0.97	0.029	0.001	0.015	14906	0.00775
mbs122_ARmerged.1file.180719	mbv090_merged.4files.030221	0.982	0.018	0.001	0.009	14927	0.005
mbs071_merged.4files.230221	mbv173_merged.3files.050221	0.98	0.02	0	0.01	14930	0.005
mbs162_merged.3files.230221	mbv031_merged.3files.020221	0.99	0.01	0	0.005	14935	0.0025
mbs122_ARmerged.1file.180719	mbv281_merged.3files.050221	0.987	0.013	0	0.007	14985	0.00325
mbs021_merged.2files.220221	mbv301_merged.3files.060221	0.972	0.026	0.002	0.015	14991	0.0075
mbs121_merged.4files.230221	mbv020_merged.3files.020221	0.982	0.018	0	0.009	15010	0.0045
bns027_merged.2files.230321	mbv031_merged.3files.020221	0.99	0.01	0	0.005	15026	0.0025
mbv010_merged.3files.020221	mbv091_merged.3files.030221	0.985	0.015	0	0.008	15033	0.00375
fjk953_merged.1file.161229	mbv021_ARmerged.1file.180719	0.978	0.021	0	0.011	15076	0.00525
mbv010_merged.3files.020221	mbv172_merged.3files.050221	0.969	0.028	0.003	0.017	15077	0.0085
mbs122_ARmerged.1file.180719	stg021_merged.4files.230321	0.987	0.003	0.01	0.012	15112	0.00575
grt036_merged.4files.230321	mbs122_ARmerged.1file.180719	0.981	0.019	0	0.009	15119	0.00475
mbv020_merged.3files.020221	mbv121_merged.3files.040221	0.985	0.015	0	0.008	15125	0.00375
grt061_merged.2files.230321	mbv031_merged.3files.020221	0.988	0.012	0	0.006	15152	0.003
bns012_merged.2files.230321	mbs122_ARmerged.1file.180719	0.981	0.019	0	0.009	15212	0.00475
grt060_merged.2files.230321	mbs122_ARmerged.1file.180719	0.988	0.012	0	0.006	15217	0.003
fjk953_merged.1file.161229	gtm127_merged.8files.230321	0.96	0.04	0	0.02	15229	0.01
mbv051_ARmerged.1file.180704	mbv172_merged.3files.050221	0.993	0.007	0	0.004	15250	0.00175
mbv031_merged.3files.020221	mbv114_merged.3files.040221	0.979	0.021	0	0.01	15280	0.00525
fjk953_merged.1file.161229	mbv181_merged.3files.050221	0.989	0.011	0	0.006	15305	0.00275
mbs072_merged.3files.230221	mbs122_ARmerged.1file.180719	0.965	0.035	0	0.018	15322	0.00875
mbv173_merged.3files.050221	mbv340_merged.3files.160221	0.976	0.024	0	0.012	15384	0.006
mbv060_merged.3files.030221	WES012_merged.9files.150421	0.98	0.02	0	0.01	15393	0.005
fjk363_merged.5files.130421	fjk953_merged.1file.161229	0.989	0.01	0.001	0.006	15472	0.003
mbs081_merged.3files.230221	mbs122_ARmerged.1file.180719	0.984	0.016	0	0.008	15475	0.004
mbs122_ARmerged.1file.180719	mbv311_merged.3files.040321	0.966	0.034	0.001	0.018	15475	0.009
mbv031_merged.3files.020221	mbv240_merged.4files.050221	0.991	0.006	0.003	0.006	15488	0.003
mbs021_merged.2files.220221	urm160_merged.4files.230321	0.973	0.026	0.001	0.014	15497	0.007
mbv051_ARmerged.1file.180704	mbv091_merged.3files.030221	0.983	0.017	0	0.009	15504	0.00425
mbv031_merged.3files.020221	nuf005_merged.6files.230321	0.991	0.009	0	0.005	15506	0.00225
mbs021_merged.2files.220221	nuf052_merged.2files.230321	0.987	0.012	0.001	0.007	15508	0.0035
gtm029_merged.2files.230321	mbs021_merged.2files.220221	0.989	0.011	0	0.006	15519	0.00275
mbs051_merged.4files.220221	mbv010_merged.3files.020221	0.989	0.011	0	0.006	15527	0.00275
mbs122_ARmerged.1file.180719	mbv252_merged.5files.050221	0.992	0.008	0	0.004	15569	0.002
mbv332_merged.3files.160221	stl002_merged.4files.230321	0.992	0.002	0.006	0.007	15571	0.0035
mbs031_merged.4files.220221	mbs122_ARmerged.1file.180719	0.991	0.009	0	0.005	15585	0.00225
mbv100_merged.3files.030221	nuf035_merged.5files.230321	0.984	0.016	0	0.008	15605	0.004
mbs122_ARmerged.1file.180719	WES005_merged.9files.150421	0.982	0.017	0.001	0.009	15606	0.00475
mbv031_merged.3files.020221	mbv123_merged.3files.040221	0.988	0.011	0	0.006	15607	0.00275
mbv122_merged.3files.040221	WES010_merged.9files.150421	0.991	0.009	0	0.005	15611	0.00225
mbv031_merged.3files.020221	mbv331_merged.3files.160221	0.988	0.012	0	0.006	15633	0.003
fjk953_merged.1file.161229	mbv142_merged.3files.040221	0.992	0.008	0	0.004	15643	0.002
mbs122_ARmerged.1file.180719	wes056_merged.4files.140421	0.995	0.005	0	0.003	15662	0.00125
grt035_merged.4files.230321	mbs122_ARmerged.1file.180719	0.991	0.007	0.001	0.005	15667	0.00225
bns004_merged.2files.230321	mbs021_merged.2files.220221	0.99	0.01	0	0.005	15668	0.0025
mbv122_merged.3files.040221	WES011_merged.9files.150421	0.994	0	0.006	0.006	15671	0.003
mbs122_ARmerged.1file.180719	mbv310_merged.3files.160221	0.976	0.023	0	0.012	15682	0.00575
mbs122_ARmerged.1file.180719	mbv190_merged.3files.050221	0.994	0.006	0	0.003	15700	0.0015
mbv122_merged.3files.040221	mbv321_merged.5files.060221	0.978	0.022	0	0.011	15701	0.0055
mbs122_ARmerged.1file.180719	mbv160_merged.3files.050221	0.997	0.001	0.002	0.002	15703	0.00125
mbv031_merged.3files.020221	mbv113_merged.3files.040221	0.991	0.009	0	0.004	15705	0.00225
mbs122_ARmerged.1file.180719	mbv070_merged.3files.040221	0.992	0.008	0	0.004	15706	0.002
mbv031_merged.3files.020221	mbv291_merged.4files.050221	0.991	0.009	0	0.004	15719	0.00225
mbv100_merged.3files.030221	mbv124_merged.3files.040221	0.979	0.021	0	0.01	15732	0.00525
mbs122_ARmerged.1file.180719	mbv191_merged.3files.160221	0.992	0.008	0	0.004	15735	0.002
mbs021_merged.2files.220221	mbs062_merged.3files.220221	0.988	0.012	0	0.006	15746	0.003
mbs122_ARmerged.1file.180719	mbv251_merged.3files.160221	0.992	0.005	0.003	0.005	15757	0.00275
mbs122_ARmerged.1file.180719	mbv250_merged.3files.160221	0.996	0.004	0	0.002	15767	0.001
mbv111_merged.2files.040221	mbv332_merged.3files.160221	0.988	0.012	0	0.006	15772	0.003
mbv031_merged.3files.020221	stg018_merged.2files.230321	0.988	0.012	0	0.006	15778	0.003
mbs122_ARmerged.1file.180719	mbv180_merged.3files.050221	0.983	0.017	0	0.009	15782	0.00425
fjk531_merged.all.140421	mbs122_ARmerged.1file.180719	0.989	0.011	0	0.005	15784	0.00275
mbs021_merged.2files.220221	mbs142_merged.3files.230221	0.986	0.014	0	0.007	15786	0.0035
mbv031_merged.3files.020221	mbv281_merged.3files.050221	0.987	0.013	0	0.006	15787	0.00325
mbs122_ARmerged.1file.180719	mbv040_merged.5files.230221	0.987	0.004	0.009	0.011	15795	0.0055
mbs122_ARmerged.1file.180719	mbv270_merged.5files.160221	0.987	0.012	0	0.006	15800	0.003
mbs122_ARmerged.1file.180719	nuf001_merged.9files.230321	0.976	0.013	0.011	0.017	15810	0.00875
mbs122_ARmerged.1file.180719	mbv200_merged.7files.160221	0.991	0.009	0	0.004	15824	0.00225
kal006_merged.17files.200421	mbs122_ARmerged.1file.180719	0.985	0.015	0	0.007	15825	0.00375
mbs122_ARmerged.1file.180719	wes007_mbv320_merged.21files.150421	0.989	0.011	0	0.006	15828	0.00275
mbs122_ARmerged.1file.180719	WES004_merged.21files.150421	0.971	0.029	0	0.015	15828	0.00725
fjk953_merged.1file.161229	mbs042_merged.5files.220221	0.988	0.012	0	0.006	15831	0.003
mbv031_merged.3files.020221	mbv090_merged.4files.030221	0.962	0.037	0	0.019	15850	0.00925
mbv031_merged.3files.020221	mbv110_merged.4files.030221	0.991	0.007	0.002	0.006	15851	0.00275
mbv010_merged.3files.020221	mbv210_merged.3files.050221	0.959	0.037	0.004	0.023	15854	0.01125
mbs061_merged.2files.240221	WES011_merged.9files.150421	0.987	0.012	0.001	0.007	15863	0.0035
mbs051_merged.4files.220221	mbv051_ARmerged.1file.180704	0.977	0.017	0.006	0.015	15889	0.00725
mbs071_merged.4files.230221	stl002_merged.4files.230321	0.982	0.018	0	0.009	15894	0.0045
grt036_merged.4files.230321	mbv031_merged.3files.020221	0.986	0.014	0	0.007	15982	0.0035
mbs071_merged.4files.230221	mbv111_merged.2files.040221	0.972	0.027	0.001	0.014	15997	0.00725
mbv031_merged.3files.020221	stg021_merged.4files.230321	0.987	0.01	0.003	0.008	16061	0.004
mbs061_merged.2files.240221	WES010_merged.9files.150421	0.983	0.017	0	0.009	16076	0.00425
fjk065_merged.5files.230221	mbv020_merged.3files.020221	0.985	0.015	0	0.007	16078	0.00375
mbs061_merged.2files.240221	mbv321_merged.5files.060221	0.992	0.008	0	0.004	16084	0.002
grt060_merged.2files.230321	mbv031_merged.3files.020221	0.994	0.005	0.001	0.003	16091	0.00175
bns012_merged.2files.230321	mbv031_merged.3files.020221	0.991	0.008	0	0.005	16095	0.002
mbv260_merged.3files.050221	WES010_merged.9files.150421	0.99	0.01	0	0.005	16099	0.0025
mbv260_merged.3files.050221	WES011_merged.9files.150421	0.986	0.014	0	0.007	16123	0.0035
mbs021_merged.2files.220221	mbs151_merged.3files.230221	0.99	0.01	0	0.005	16129	0.0025
mbv101_merged.3files.030221	mbv122_merged.3files.040221	0.975	0.016	0.009	0.017	16186	0.0085
mbs021_merged.2files.220221	mbv081_merged.3files.030221	0.981	0.018	0.001	0.01	16192	0.005
mbs021_merged.2files.220221	WES003_merged.9files.150421	0.99	0.01	0	0.005	16196	0.0025
mbs072_merged.3files.230221	mbv031_merged.3files.020221	0.985	0.015	0	0.008	16200	0.00375
mbv260_merged.3files.050221	mbv321_merged.5files.060221	0.743	0.096	0.161	0.209	16209	0.1045
kal009_merged.3files.230321	WES011_merged.9files.150421	0.989	0.008	0.003	0.007	16215	0.0035
mbv051_ARmerged.1file.180704	mbv210_merged.3files.050221	0.978	0.019	0.003	0.012	16243	0.00625
bns057_merged.2files.230321	mbs021_merged.2files.220221	0.976	0.023	0.001	0.013	16249	0.00625
mbs021_merged.2files.220221	stg011_merged.2files.230321	0.991	0.007	0.002	0.005	16259	0.00275
mbv340_merged.3files.160221	stl002_merged.4files.230321	0.973	0.015	0.012	0.02	16370	0.00975
mbv080_merged.3files.030221	mbv172_merged.3files.050221	0.958	0.041	0.001	0.022	16375	0.01075
mbs081_merged.3files.230221	mbv031_merged.3files.020221	0.985	0.015	0	0.007	16381	0.00375
mbv111_merged.2files.040221	mbv340_merged.3files.160221	0.992	0.006	0.002	0.005	16398	0.0025
mbv330_merged.2files.160221	WES010_merged.9files.150421	0.988	0.012	0	0.006	16401	0.003
mbv031_merged.3files.020221	mbv311_merged.3files.040321	0.993	0.004	0.003	0.005	16404	0.0025
mbs021_merged.2files.220221	mbs092_merged.3files.230221	0.972	0.028	0	0.014	16414	0.007
kal009_merged.3files.230321	mbv321_merged.5files.060221	0.973	0.026	0.001	0.014	16453	0.007
mbv031_merged.3files.020221	mbv252_merged.5files.050221	0.986	0.014	0	0.007	16491	0.0035
mbs021_merged.2files.220221	mbs112_merged.3files.230221	0.99	0.01	0	0.005	16507	0.0025
kal009_merged.3files.230321	WES010_merged.9files.150421	0.993	0.007	0	0.003	16512	0.00175
mbv330_merged.2files.160221	WES011_merged.9files.150421	0.975	0.025	0	0.012	16516	0.00625
mbv321_merged.5files.060221	mbv330_merged.2files.160221	0.982	0.018	0	0.009	16522	0.0045
mbv031_merged.3files.020221	WES005_merged.9files.150421	0.99	0.01	0	0.005	16545	0.0025
mbs031_merged.4files.220221	mbv031_merged.3files.020221	0.991	0.008	0	0.004	16553	0.002
grt035_merged.4files.230321	mbv031_merged.3files.020221	0.989	0.011	0	0.006	16581	0.00275
mbv031_merged.3files.020221	wes056_merged.4files.140421	0.979	0.021	0	0.011	16585	0.00525
mbv031_merged.3files.020221	mbv310_merged.3files.160221	0.996	0.002	0.002	0.003	16616	0.0015
mbv031_merged.3files.020221	mbv160_merged.3files.050221	0.991	0.008	0.001	0.005	16623	0.0025
mbv031_merged.3files.020221	mbv190_merged.3files.050221	0.987	0.013	0.001	0.007	16626	0.00375
mbs021_merged.2files.220221	mbv151_merged.3files.050221	0.987	0.013	0	0.007	16640	0.00325
mbv010_merged.3files.020221	WES012_merged.9files.150421	0.99	0.01	0	0.005	16646	0.0025
mbv031_merged.3files.020221	mbv070_merged.3files.040221	0.979	0.019	0.002	0.011	16656	0.00575
mbv332_merged.3files.160221	WES002_merged.9files.150421	0.993	0.007	0	0.003	16664	0.00175
fjk953_merged.1file.161229	nuf030_merged.2files.230321	0.985	0.014	0.001	0.008	16672	0.004
mbv031_merged.3files.020221	mbv251_merged.3files.160221	0.816	0.172	0.012	0.098	16680	0.049
mbv031_merged.3files.020221	mbv191_merged.3files.160221	0.784	0.197	0.019	0.118	16685	0.05875
mbv031_merged.3files.020221	mbv250_merged.3files.160221	0.926	0.073	0.001	0.037	16715	0.01875
mbv031_merged.3files.020221	mbv180_merged.3files.050221	0.979	0.021	0	0.01	16716	0.00525
WES002_merged.9files.150421	WES012_merged.9files.150421	0.789	0.121	0.091	0.151	16722	0.07575
mbs071_merged.4files.230221	WES002_merged.9files.150421	0.99	0.01	0	0.005	16728	0.0025
mbv031_merged.3files.020221	mbv040_merged.5files.230221	0.925	0.073	0.003	0.039	16729	0.01975
mbs021_merged.2files.220221	mbv130_merged.3files.040221	0.981	0.018	0.001	0.01	16734	0.005
fjk531_merged.all.140421	mbv031_merged.3files.020221	0.984	0.016	0	0.008	16743	0.004
mbv031_merged.3files.020221	mbv270_merged.5files.160221	0.994	0.005	0.001	0.004	16743	0.00175
mbs021_merged.2files.220221	mbv061_WES013.merged.9files.040221	0.978	0.021	0	0.011	16754	0.00525
mbv031_merged.3files.020221	mbv200_merged.7files.160221	0.99	0.01	0	0.005	16756	0.0025
mbv031_merged.3files.020221	nuf001_merged.9files.230321	0.992	0.008	0	0.004	16761	0.002
kal006_merged.17files.200421	mbv031_merged.3files.020221	0.993	0.003	0.005	0.006	16762	0.00325
mbv031_merged.3files.020221	WES004_merged.21files.150421	0.988	0.01	0.002	0.007	16767	0.0035
mbv031_merged.3files.020221	wes007_mbv320_merged.21files.150421	0.985	0.014	0	0.007	16767	0.0035
mbv101_merged.3files.030221	mbv260_merged.3files.050221	0.981	0.018	0	0.009	16786	0.0045
mbs061_merged.2files.240221	mbv101_merged.3files.030221	0.982	0.018	0	0.009	16884	0.0045
mbv080_merged.3files.030221	mbv091_merged.3files.030221	0.988	0.012	0	0.006	16886	0.003
mbs021_merged.2files.220221	mbv254_merged.3files.050221	0.973	0.027	0	0.014	16949	0.00675
mbv060_merged.3files.030221	mbv332_merged.3files.160221	0.984	0.016	0	0.008	16967	0.004
mbv111_merged.2files.040221	mbv173_merged.3files.050221	0.733	0.249	0.017	0.142	16986	0.07075
mbs021_merged.2files.220221	mbs162_merged.3files.230221	0.981	0.019	0	0.009	17058	0.00475
mbv020_merged.3files.020221	mbv253_merged.3files.050221	0.99	0.01	0	0.005	17061	0.0025
mbv051_ARmerged.1file.180704	WES012_merged.9files.150421	0.983	0.017	0	0.009	17106	0.00425
mbv101_merged.3files.030221	mbv330_merged.2files.160221	0.991	0.009	0	0.004	17112	0.00225
mbv124_merged.3files.040221	WES011_merged.9files.150421	0.987	0.013	0	0.006	17114	0.00325
mbv173_merged.3files.050221	stl002_merged.4files.230321	0.987	0.012	0.001	0.007	17117	0.0035
mbv100_merged.3files.030221	mbv280_ARmerged.1file.190517	0.976	0.022	0.002	0.013	17178	0.0065
kal009_merged.3files.230321	mbv101_merged.3files.030221	0.983	0.017	0	0.009	17185	0.00425
bns027_merged.2files.230321	mbs021_merged.2files.220221	0.989	0.011	0	0.006	17196	0.00275
mbv124_merged.3files.040221	mbv321_merged.5files.060221	0.977	0.023	0	0.012	17226	0.00575
mbv124_merged.3files.040221	WES010_merged.9files.150421	0.989	0.011	0	0.005	17265	0.00275
nuf035_merged.5files.230321	WES010_merged.9files.150421	0.99	0.01	0	0.005	17284	0.0025
fjk953_merged.1file.161229	WES008_merged.9files.150421	0.984	0.015	0.001	0.009	17294	0.00425
mbs071_merged.4files.230221	mbv060_merged.3files.030221	0.985	0.014	0.001	0.008	17305	0.004
nuf035_merged.5files.230321	WES011_merged.9files.150421	0.985	0.015	0	0.007	17307	0.00375
mbv080_merged.3files.030221	mbv210_merged.3files.050221	0.984	0.016	0	0.008	17424	0.004
mbv340_merged.3files.160221	WES002_merged.9files.150421	0.969	0.03	0.001	0.016	17433	0.008
grt061_merged.2files.230321	mbs021_merged.2files.220221	0.969	0.031	0	0.016	17453	0.00775
fjk056_merged.5files.130421	mbv020_merged.3files.020221	0.989	0.011	0	0.006	17466	0.00275
mbv020_merged.3files.020221	mbv341_merged.3files.160221	0.984	0.016	0.001	0.009	17484	0.0045
fjk953_merged.1file.161229	mbv290_merged.3files.050221	0.989	0.011	0	0.006	17520	0.00275
mbs021_merged.2files.220221	mbv114_merged.3files.040221	0.98	0.019	0	0.01	17595	0.00475
mbv321_merged.5files.060221	nuf035_merged.5files.230321	0.991	0.009	0	0.005	17595	0.00225
mbv020_merged.3files.020221	wes009_merged.9files.140421	0.982	0.017	0.001	0.009	17653	0.00475
mbv060_merged.3files.030221	mbv340_merged.3files.160221	0.98	0.02	0	0.01	17658	0.005
mbs021_merged.2files.220221	nuf005_merged.6files.230321	0.991	0.009	0	0.004	17715	0.00225
mbv020_merged.3files.020221	mbv221_merged.3files.050221	0.987	0.013	0	0.007	17721	0.00325
mbs051_merged.4files.220221	mbv080_merged.3files.030221	0.986	0.012	0.001	0.008	17742	0.0035
mbs021_merged.2files.220221	mbv240_merged.4files.050221	0.988	0.012	0	0.006	17748	0.003
mbv122_merged.3files.040221	mbv172_merged.3files.050221	0.983	0.016	0	0.008	17792	0.004
mbs021_merged.2files.220221	mbv123_merged.3files.040221	0.985	0.015	0	0.008	17860	0.00375
fjk953_merged.1file.161229	stg026_merged.9files.230321	0.984	0.016	0	0.008	17873	0.004
mbv101_merged.3files.030221	nuf035_merged.5files.230321	0.987	0.013	0	0.007	17892	0.00325
mbs021_merged.2files.220221	mbv291_merged.4files.050221	0.987	0.013	0	0.007	17924	0.00325
mbs021_merged.2files.220221	mbv331_merged.3files.160221	0.989	0.011	0	0.006	17950	0.00275
fjk953_merged.1file.161229	kls001_merged.8files.230321	0.989	0.011	0	0.006	18019	0.00275
mbv100_merged.3files.030221	mbv143_merged.5files.050221	0.973	0.027	0	0.013	18034	0.00675
mbs021_merged.2files.220221	mbv113_merged.3files.040221	0.989	0.01	0	0.005	18039	0.0025
mbv100_merged.3files.030221	mbv211_merged.4files.050221	0.987	0.013	0.001	0.007	18097	0.00375
mbs052_merged.3files.220221	mbv100_merged.3files.030221	0.978	0.022	0	0.011	18101	0.0055
mbv100_merged.3files.030221	stg020_merged.4files.230321	0.992	0.008	0	0.004	18105	0.002
fjk953_merged.1file.161229	mbs091_merged.3files.230221	0.971	0.029	0	0.015	18106	0.00725
mbs021_merged.2files.220221	stg018_merged.2files.230321	0.992	0.005	0.003	0.006	18131	0.00275
mbs021_merged.2files.220221	mbv090_merged.4files.030221	0.984	0.015	0	0.008	18150	0.00375
mbs021_merged.2files.220221	mbv281_merged.3files.050221	0.992	0.008	0	0.004	18156	0.002
mbv173_merged.3files.050221	WES002_merged.9files.150421	0.991	0.008	0	0.004	18164	0.002
mbv101_merged.3files.030221	mbv124_merged.3files.040221	0.98	0.019	0.001	0.01	18194	0.00525
mbs021_merged.2files.220221	mbv110_merged.4files.030221	0.99	0.01	0	0.005	18208	0.0025
fjk953_merged.1file.161229	nuf029_merged.2files.230321	0.979	0.021	0	0.01	18270	0.00525
mbs132_merged.4files.230221	mbv100_merged.3files.030221	0.991	0.009	0	0.004	18361	0.00225
grt036_merged.4files.230321	mbs021_merged.2files.220221	0.98	0.02	0.001	0.011	18379	0.0055
mbv010_merged.3files.020221	mbv332_merged.3files.160221	0.982	0.017	0	0.009	18399	0.00425
fjk953_merged.1file.161229	WES001_merged.9files.150421	0.992	0.008	0	0.004	18406	0.002
mbs021_merged.2files.220221	stg021_merged.4files.230321	0.987	0.013	0	0.006	18436	0.00325
mbv111_merged.2files.040221	stl002_merged.4files.230321	0.992	0.006	0.002	0.005	18436	0.0025
mbv172_merged.3files.050221	mbv330_merged.2files.160221	0.962	0.038	0	0.019	18448	0.0095
mbs061_merged.2files.240221	mbv172_merged.3files.050221	0.989	0.011	0	0.005	18452	0.00275
bns012_merged.2files.230321	mbs021_merged.2files.220221	0.99	0.01	0	0.005	18457	0.0025
mbv060_merged.3files.030221	mbv173_merged.3files.050221	0.99	0.01	0	0.005	18479	0.0025
mbv172_merged.3files.050221	mbv260_merged.3files.050221	0.988	0.012	0	0.006	18482	0.003
grt060_merged.2files.230321	mbs021_merged.2files.220221	0.982	0.018	0	0.009	18535	0.0045
mbv091_merged.3files.030221	mbv122_merged.3files.040221	0.992	0.008	0	0.004	18601	0.002
mbs021_merged.2files.220221	mbs072_merged.3files.230221	0.989	0.011	0	0.006	18628	0.00275
mbv051_ARmerged.1file.180704	mbv332_merged.3files.160221	0.982	0.017	0	0.009	18682	0.00425
fjk545_merged.3files.130421	mbv020_merged.3files.020221	0.986	0.014	0	0.007	18683	0.0035
kal009_merged.3files.230321	mbv172_merged.3files.050221	0.99	0.01	0	0.005	18683	0.0025
mbs071_merged.4files.230221	mbv010_merged.3files.020221	0.985	0.015	0	0.008	18706	0.00375
mbv280_ARmerged.1file.190517	WES011_merged.9files.150421	0.987	0.012	0	0.006	18798	0.003
mbs071_merged.4files.230221	mbv051_ARmerged.1file.180704	0.973	0.026	0.001	0.014	18822	0.007
fjk953_merged.1file.161229	nuf025_merged.3files.230321	0.978	0.022	0	0.011	18836	0.0055
mbs021_merged.2files.220221	mbs081_merged.3files.230221	0.987	0.013	0	0.007	18843	0.00325
fjk953_merged.1file.161229	nuf020_merged.2files.230321	0.988	0.012	0	0.006	18858	0.003
mbs021_merged.2files.220221	mbv311_merged.3files.040321	0.992	0.007	0.001	0.004	18869	0.00225
mbv080_merged.3files.030221	WES012_merged.9files.150421	0.989	0.011	0	0.006	18930	0.00275
mbs061_merged.2files.240221	mbv091_merged.3files.030221	0.988	0.012	0	0.006	18935	0.003
mbv280_ARmerged.1file.190517	WES010_merged.9files.150421	0.954	0.046	0	0.023	18950	0.0115
mbs021_merged.2files.220221	mbv252_merged.5files.050221	0.993	0.007	0	0.004	18954	0.00175
mbs021_merged.2files.220221	WES005_merged.9files.150421	0.994	0.003	0.003	0.005	18959	0.00225
mbs021_merged.2files.220221	mbs031_merged.4files.220221	0.919	0.08	0.001	0.041	18960	0.0205
mbv010_merged.3files.020221	mbv340_merged.3files.160221	0.943	0.056	0.001	0.029	19006	0.0145
fjk953_merged.1file.161229	nuf002_merged.3files.230321	0.989	0.011	0	0.006	19024	0.00275
grt035_merged.4files.230321	mbs021_merged.2files.220221	0.985	0.015	0	0.008	19046	0.00375
mbs021_merged.2files.220221	wes056_merged.4files.140421	0.992	0.008	0	0.004	19051	0.002
mbs021_merged.2files.220221	mbv310_merged.3files.160221	0.976	0.024	0	0.012	19067	0.006
mbv172_merged.3files.050221	nuf035_merged.5files.230321	0.988	0.012	0	0.006	19068	0.003
mbs021_merged.2files.220221	mbv190_merged.3files.050221	0.99	0.01	0	0.005	19111	0.0025
fjk953_merged.1file.161229	mbv140_merged.4files.040221	0.984	0.016	0	0.008	19114	0.004
mbs021_merged.2files.220221	mbv160_merged.3files.050221	0.99	0.01	0	0.005	19118	0.0025
mbs021_merged.2files.220221	mbv070_merged.3files.040221	0.991	0.009	0	0.004	19126	0.00225
mbs021_merged.2files.220221	mbv191_merged.3files.160221	0.988	0.012	0	0.006	19149	0.003
mbv122_merged.3files.040221	mbv210_merged.3files.050221	0.99	0.01	0	0.005	19150	0.0025
mbv091_merged.3files.030221	mbv260_merged.3files.050221	0.99	0.001	0.009	0.01	19163	0.00475
mbs021_merged.2files.220221	mbv251_merged.3files.160221	0.992	0.008	0	0.004	19173	0.002
mbs021_merged.2files.220221	mbv250_merged.3files.160221	0.993	0.007	0	0.004	19194	0.00175
mbv280_ARmerged.1file.190517	mbv321_merged.5files.060221	0.99	0.01	0	0.005	19208	0.0025
fjk531_merged.all.140421	mbs021_merged.2files.220221	0.988	0.011	0	0.006	19214	0.00275
mbs021_merged.2files.220221	mbv180_merged.3files.050221	0.991	0.009	0	0.005	19215	0.00225
mbs021_merged.2files.220221	mbv040_merged.5files.230221	0.988	0.012	0	0.006	19220	0.003
mbs021_merged.2files.220221	mbv270_merged.5files.160221	0.979	0.018	0.002	0.011	19225	0.0055
kal009_merged.3files.230321	mbv091_merged.3files.030221	0.964	0.033	0.003	0.02	19233	0.00975
mbs021_merged.2files.220221	nuf001_merged.9files.230321	0.985	0.015	0	0.008	19251	0.00375
kal006_merged.17files.200421	mbs021_merged.2files.220221	0.988	0.011	0	0.006	19255	0.00275
mbs021_merged.2files.220221	mbv200_merged.7files.160221	0.99	0.01	0	0.005	19256	0.0025
mbs021_merged.2files.220221	wes007_mbv320_merged.21files.150421	0.986	0.014	0	0.007	19258	0.0035
mbs021_merged.2files.220221	WES004_merged.21files.150421	0.99	0.01	0.001	0.006	19260	0.003
mbv020_merged.3files.020221	mbv201_merged.3files.050221	0.985	0.013	0.002	0.008	19300	0.00425
fjk953_merged.1file.161229	mbv301_merged.3files.060221	0.982	0.018	0	0.009	19329	0.0045
mbv091_merged.3files.030221	mbv330_merged.2files.160221	0.985	0.015	0	0.008	19344	0.00375
mbv100_merged.3files.030221	urm035_merged.2files.230321	0.985	0.015	0	0.007	19364	0.00375
mbs172_merged.3files.230221	mbv100_merged.3files.030221	0.989	0.001	0.01	0.011	19441	0.00525
mbs051_merged.4files.220221	mbv122_merged.3files.040221	0.982	0.018	0	0.009	19470	0.0045
mbv143_merged.5files.050221	WES011_merged.9files.150421	0.987	0.013	0	0.006	19523	0.00325
mbs052_merged.3files.220221	WES011_merged.9files.150421	0.964	0.036	0	0.018	19537	0.009
mbv143_merged.5files.050221	WES010_merged.9files.150421	0.991	0.009	0	0.005	19575	0.00225
mbv051_ARmerged.1file.180704	mbv340_merged.3files.160221	0.984	0.016	0	0.008	19586	0.004
mbv111_merged.2files.040221	WES002_merged.9files.150421	0.986	0.014	0	0.007	19586	0.0035
mbv211_merged.4files.050221	mbv321_merged.5files.060221	0.984	0.016	0	0.008	19641	0.004
fjk953_merged.1file.161229	urm160_merged.4files.230321	0.992	0.001	0.007	0.008	19699	0.00375
stl002_merged.4files.230321	WES002_merged.9files.150421	0.991	0.009	0	0.005	19700	0.00225
mbv124_merged.3files.040221	mbv172_merged.3files.050221	0.971	0.028	0.001	0.015	19703	0.0075
mbs051_merged.4files.220221	mbv260_merged.3files.050221	0.982	0.011	0.007	0.012	19738	0.00625
mbv060_merged.3files.030221	mbv111_merged.2files.040221	0.989	0.011	0	0.005	19738	0.00275
fjk953_merged.1file.161229	nuf052_merged.2files.230321	0.99	0.01	0	0.005	19766	0.0025
mbs061_merged.2files.240221	mbv210_merged.3files.050221	0.987	0.013	0	0.006	19773	0.00325
mbv211_merged.4files.050221	WES011_merged.9files.150421	0.983	0.017	0	0.009	19778	0.00425
mbs051_merged.4files.220221	mbs061_merged.2files.240221	0.988	0.012	0	0.006	19800	0.003
mbv101_merged.3files.030221	mbv280_ARmerged.1file.190517	0.986	0.009	0.006	0.01	19832	0.00525
mbs052_merged.3files.220221	mbv321_merged.5files.060221	0.985	0.015	0	0.008	19879	0.00375
mbv143_merged.5files.050221	mbv321_merged.5files.060221	0.988	0.012	0	0.006	19887	0.003
fjk953_merged.1file.161229	gtm029_merged.2files.230321	0.973	0.027	0	0.014	19954	0.00675
mbv211_merged.4files.050221	WES010_merged.9files.150421	0.983	0.017	0	0.009	19956	0.00425
stg020_merged.4files.230321	WES010_merged.9files.150421	0.982	0.018	0	0.009	19969	0.0045
kal009_merged.3files.230321	mbv210_merged.3files.050221	0.984	0.014	0.002	0.009	20036	0.0045
mbs052_merged.3files.220221	WES010_merged.9files.150421	0.991	0.009	0	0.005	20050	0.00225
mbv060_merged.3files.030221	stl002_merged.4files.230321	0.961	0.039	0	0.02	20056	0.00975
mbv030_merged.4files.020221	mbv100_merged.3files.030221	0.979	0.021	0	0.011	20134	0.00525
mbv210_merged.3files.050221	mbv330_merged.2files.160221	0.987	0.013	0	0.007	20144	0.00325
mbv020_merged.3files.020221	nuf018_merged.2files.230321	0.99	0.01	0.001	0.005	20186	0.003
bns004_merged.2files.230321	fjk953_merged.1file.161229	0.988	0.012	0	0.006	20235	0.003
mbv091_merged.3files.030221	nuf035_merged.5files.230321	0.984	0.016	0	0.008	20254	0.004
mbv010_merged.3files.020221	mbv173_merged.3files.050221	0.978	0.021	0.001	0.011	20259	0.00575
kal009_merged.3files.230321	mbs051_merged.4files.220221	0.964	0.036	0	0.018	20293	0.009
mbv122_merged.3files.040221	WES012_merged.9files.150421	0.986	0.014	0	0.007	20342	0.0035
fjk953_merged.1file.161229	mbs142_merged.3files.230221	0.989	0.01	0.001	0.006	20344	0.003
mbv080_merged.3files.030221	mbv332_merged.3files.160221	0.97	0.03	0	0.015	20349	0.0075
fjk533_merged.3files.130421	mbv100_merged.3files.030221	0.99	0.01	0	0.005	20350	0.0025
stg020_merged.4files.230321	WES011_merged.9files.150421	0.985	0.015	0	0.008	20362	0.00375
mbv091_merged.3files.030221	mbv124_merged.3files.040221	0.978	0.02	0.002	0.012	20402	0.006
mbs132_merged.4files.230221	WES011_merged.9files.150421	0.986	0.014	0	0.007	20433	0.0035
mbv210_merged.3files.050221	mbv260_merged.3files.050221	0.867	0.128	0.005	0.069	20433	0.0345
mbv321_merged.5files.060221	stg020_merged.4files.230321	0.985	0.015	0	0.008	20451	0.00375
fjk953_merged.1file.161229	mbs062_merged.3files.220221	0.989	0.01	0	0.005	20492	0.0025
mbs132_merged.4files.230221	mbv321_merged.5files.060221	0.984	0.016	0	0.008	20493	0.004
mbs051_merged.4files.220221	mbv330_merged.2files.160221	0.985	0.015	0	0.008	20548	0.00375
mbv051_ARmerged.1file.180704	mbv173_merged.3files.050221	0.971	0.029	0.001	0.015	20653	0.00775
mbs132_merged.4files.230221	WES010_merged.9files.150421	0.984	0.015	0.001	0.008	20655	0.00425
mbs071_merged.4files.230221	mbv080_merged.3files.030221	0.981	0.018	0.001	0.01	20745	0.005
mbv101_merged.3files.030221	stg020_merged.4files.230321	0.981	0.018	0	0.01	20777	0.0045
fjk953_merged.1file.161229	WES003_merged.9files.150421	0.99	0.01	0	0.005	20830	0.0025
mbv101_merged.3files.030221	mbv143_merged.5files.050221	0.984	0.016	0	0.008	20879	0.004
mbv060_merged.3files.030221	WES002_merged.9files.150421	0.984	0.015	0.001	0.009	20903	0.00425
mbv080_merged.3files.030221	mbv340_merged.3files.160221	0.984	0.016	0	0.008	20978	0.004
fjk953_merged.1file.161229	mbs151_merged.3files.230221	0.982	0.018	0	0.009	21010	0.0045
mbs172_merged.3files.230221	WES011_merged.9files.150421	0.988	0.012	0	0.006	21011	0.003
mbv260_merged.3files.050221	WES012_merged.9files.150421	0.99	0.01	0	0.005	21042	0.0025
fjk953_merged.1file.161229	stg011_merged.2files.230321	0.978	0.022	0	0.011	21057	0.0055
mbs052_merged.3files.220221	mbv101_merged.3files.030221	0.969	0.03	0.001	0.016	21081	0.008
mbs061_merged.2files.240221	WES012_merged.9files.150421	0.987	0.013	0	0.007	21084	0.00325
mbv010_merged.3files.020221	mbv111_merged.2files.040221	0.987	0.012	0	0.006	21090	0.003
bns057_merged.2files.230321	fjk953_merged.1file.161229	0.973	0.026	0	0.014	21101	0.0065
mbv210_merged.3files.050221	nuf035_merged.5files.230321	0.981	0.019	0	0.01	21125	0.00475
fjk953_merged.1file.161229	mbv081_merged.3files.030221	0.984	0.016	0	0.008	21138	0.004
mbv010_merged.3files.020221	stl002_merged.4files.230321	0.966	0.034	0	0.017	21143	0.0085
mbv101_merged.3files.030221	mbv211_merged.4files.050221	0.981	0.019	0	0.009	21152	0.00475
mbs172_merged.3files.230221	mbv321_merged.5files.060221	0.98	0.02	0	0.01	21178	0.005
fjk953_merged.1file.161229	mbs112_merged.3files.230221	0.973	0.026	0	0.014	21193	0.0065
mbv124_merged.3files.040221	mbv210_merged.3files.050221	0.979	0.021	0	0.01	21252	0.00525
mbs051_merged.4files.220221	mbv124_merged.3files.040221	0.99	0.006	0.004	0.007	21332	0.0035
mbv051_ARmerged.1file.180704	stl002_merged.4files.230321	0.984	0.015	0.001	0.009	21356	0.00425
fjk953_merged.1file.161229	mbv151_merged.3files.050221	0.987	0.013	0	0.007	21400	0.00325
mbs132_merged.4files.230221	mbv101_merged.3files.030221	0.981	0.019	0	0.009	21407	0.00475
mbv020_merged.3files.020221	mbv141_merged.3files.040221	0.986	0.014	0	0.007	21459	0.0035
fjk953_merged.1file.161229	mbs092_merged.3files.230221	0.974	0.026	0	0.013	21461	0.0065
mbv330_merged.2files.160221	WES012_merged.9files.150421	0.991	0.008	0.001	0.005	21495	0.0025
kal009_merged.3files.230321	WES012_merged.9files.150421	0.979	0.021	0	0.01	21608	0.00525
mbv172_merged.3files.050221	mbv280_ARmerged.1file.190517	0.99	0.008	0.002	0.006	21621	0.003
fjk953_merged.1file.161229	mbv130_merged.3files.040221	0.99	0.01	0	0.005	21622	0.0025
mbs172_merged.3files.230221	WES010_merged.9files.150421	0.986	0.014	0	0.007	21630	0.0035
fjk953_merged.1file.161229	mbv061_WES013.merged.9files.040221	0.985	0.015	0	0.008	21652	0.00375
mbv321_merged.5files.060221	urm035_merged.2files.230321	0.987	0.012	0	0.006	21705	0.003
mbv051_ARmerged.1file.180704	mbv111_merged.2files.040221	0.989	0.011	0	0.006	21714	0.00275
mbs161_merged.3files.230221	mbv100_merged.3files.030221	0.989	0.011	0	0.006	21732	0.00275
urm035_merged.2files.230321	WES011_merged.9files.150421	0.98	0.02	0	0.01	21777	0.005
mbv030_merged.4files.020221	WES011_merged.9files.150421	0.979	0.018	0.003	0.012	21805	0.006
fjk953_merged.1file.161229	mbv254_merged.3files.050221	0.988	0.012	0	0.006	21828	0.003
mbv030_merged.4files.020221	mbv321_merged.5files.060221	0.982	0.017	0	0.009	21869	0.00425
fjk533_merged.3files.130421	mbv321_merged.5files.060221	0.989	0.011	0	0.005	22010	0.00275
mbs051_merged.4files.220221	nuf035_merged.5files.230321	0.979	0.015	0.006	0.013	22088	0.00675
mbv030_merged.4files.020221	WES010_merged.9files.150421	0.988	0.011	0	0.006	22120	0.00275
fjk953_merged.1file.161229	mbs162_merged.3files.230221	0.989	0.011	0	0.005	22154	0.00275
mbv080_merged.3files.030221	mbv173_merged.3files.050221	0.978	0.021	0	0.011	22158	0.00525
urm035_merged.2files.230321	WES010_merged.9files.150421	0.985	0.015	0	0.008	22238	0.00375
bns027_merged.2files.230321	fjk953_merged.1file.161229	0.968	0.032	0	0.016	22258	0.008
mbv122_merged.3files.040221	mbv332_merged.3files.160221	0.988	0.008	0.004	0.008	22430	0.004
fjk533_merged.3files.130421	WES011_merged.9files.150421	0.99	0.009	0.002	0.006	22453	0.00325
mbv091_merged.3files.030221	mbv280_ARmerged.1file.190517	0.983	0.017	0	0.009	22460	0.00425
mbv010_merged.3files.020221	WES002_merged.9files.150421	0.983	0.017	0	0.009	22496	0.00425
fjk953_merged.1file.161229	grt061_merged.2files.230321	0.984	0.016	0	0.008	22518	0.004
mbv172_merged.3files.050221	stg020_merged.4files.230321	0.983	0.017	0	0.009	22518	0.00425
fjk953_merged.1file.161229	mbv114_merged.3files.040221	0.992	0.004	0.004	0.006	22528	0.003
mbv124_merged.3files.040221	WES012_merged.9files.150421	0.99	0.01	0	0.005	22600	0.0025
mbs071_merged.4files.230221	mbv122_merged.3files.040221	0.985	0.015	0	0.008	22615	0.00375
nuf035_merged.5files.230321	WES012_merged.9files.150421	0.986	0.014	0	0.007	22617	0.0035
mbs172_merged.3files.230221	mbv101_merged.3files.030221	0.949	0.02	0.03	0.04	22642	0.02
mbv101_merged.3files.030221	urm035_merged.2files.230321	0.977	0.02	0.003	0.013	22688	0.0065
mbs052_merged.3files.220221	mbv172_merged.3files.050221	0.988	0.012	0	0.006	22698	0.003
fjk953_merged.1file.161229	nuf005_merged.6files.230321	0.975	0.025	0	0.012	22753	0.00625
mbv143_merged.5files.050221	mbv172_merged.3files.050221	0.99	0.01	0	0.005	22770	0.0025
mbv051_ARmerged.1file.180704	WES002_merged.9files.150421	0.987	0.012	0.001	0.007	22774	0.0035
mbv010_merged.3files.020221	mbv060_merged.3files.030221	0.977	0.023	0	0.012	22794	0.00575
mbv330_merged.2files.160221	mbv332_merged.3files.160221	0.388	0.435	0.177	0.394	22870	0.19725
fjk953_merged.1file.161229	mbv240_merged.4files.050221	0.978	0.021	0.002	0.012	22893	0.00625
mbs061_merged.2files.240221	mbv332_merged.3files.160221	0.99	0.008	0.002	0.006	22910	0.003
mbv020_merged.3files.020221	wes006_mbv131_merged.13files_newMK.150421	0.984	0.016	0	0.008	22924	0.004
fjk953_merged.1file.161229	mbv123_merged.3files.040221	0.989	0.011	0.001	0.006	22927	0.00325
fjk533_merged.3files.130421	WES010_merged.9files.150421	0.991	0.009	0	0.004	22938	0.00225
mbv260_merged.3files.050221	mbv332_merged.3files.160221	0.987	0.013	0	0.007	22956	0.00325
mbs071_merged.4files.230221	mbv260_merged.3files.050221	0.99	0.009	0.001	0.006	23080	0.00275
mbv172_merged.3files.050221	mbv211_merged.4files.050221	0.986	0.014	0.001	0.007	23093	0.004
mbs061_merged.2files.240221	mbs071_merged.4files.230221	0.953	0.047	0	0.024	23135	0.01175
fjk953_merged.1file.161229	mbv113_merged.3files.040221	0.993	0.007	0	0.004	23165	0.00175
fjk953_merged.1file.161229	mbv331_merged.3files.160221	0.993	0.006	0.001	0.004	23173	0.002
mbs132_merged.4files.230221	mbv172_merged.3files.050221	0.993	0.007	0	0.004	23227	0.00175
mbv210_merged.3files.050221	mbv280_ARmerged.1file.190517	0.989	0.011	0	0.006	23231	0.00275
fjk534_merged.3files.130421	mbv020_merged.3files.020221	0.991	0.009	0	0.005	23273	0.00225
fjk953_merged.1file.161229	mbv291_merged.4files.050221	0.986	0.014	0	0.007	23321	0.0035
mbv071_merged.3files.030221	mbv100_merged.3files.030221	0.99	0.009	0.001	0.006	23333	0.00275
mbv080_merged.3files.030221	stl002_merged.4files.230321	0.987	0.013	0	0.006	23384	0.00325
fjk953_merged.1file.161229	stg018_merged.2files.230321	0.981	0.019	0	0.01	23404	0.00475
mbv030_merged.4files.020221	mbv101_merged.3files.030221	0.98	0.019	0.001	0.01	23418	0.00525
fjk953_merged.1file.161229	mbv090_merged.4files.030221	0.988	0.012	0	0.006	23433	0.003
kal009_merged.3files.230321	mbv332_merged.3files.160221	0.988	0.012	0	0.006	23435	0.003
mbs052_merged.3files.220221	mbv091_merged.3files.030221	0.985	0.015	0	0.008	23435	0.00375
mbv091_merged.3files.030221	mbv143_merged.5files.050221	0.994	0.001	0.005	0.006	23452	0.00275
mbv122_merged.3files.040221	mbv340_merged.3files.160221	0.98	0.02	0	0.01	23454	0.005
fjk953_merged.1file.161229	mbv281_merged.3files.050221	0.978	0.02	0.002	0.012	23465	0.006
mbs051_merged.4files.220221	mbv280_ARmerged.1file.190517	0.989	0.01	0.001	0.006	23466	0.003
mbv020_merged.3files.020221	mbv120_merged.3files.040221	0.988	0.012	0	0.006	23467	0.003
mbv091_merged.3files.030221	mbv211_merged.4files.050221	0.972	0.027	0	0.014	23502	0.00675
fjk953_merged.1file.161229	mbv110_merged.4files.030221	0.985	0.015	0	0.008	23536	0.00375
mbv051_ARmerged.1file.180704	mbv060_merged.3files.030221	0.973	0.026	0	0.013	23556	0.0065
mbs071_merged.4files.230221	mbv330_merged.2files.160221	0.978	0.022	0	0.011	23562	0.0055
mbs061_merged.2files.240221	mbv340_merged.3files.160221	0.987	0.012	0.001	0.007	23564	0.0035
fjk953_merged.1file.161229	stg021_merged.4files.230321	0.981	0.018	0.001	0.01	23637	0.005
fjk953_merged.1file.161229	grt036_merged.4files.230321	0.977	0.023	0	0.012	23760	0.00575
kal009_merged.3files.230321	mbs071_merged.4files.230221	0.987	0.013	0	0.006	23762	0.00325
mbv091_merged.3files.030221	stg020_merged.4files.230321	0.986	0.013	0.001	0.007	23767	0.00375
bns012_merged.2files.230321	fjk953_merged.1file.161229	0.978	0.022	0	0.011	23804	0.0055
fjk533_merged.3files.130421	mbv101_merged.3files.030221	0.981	0.019	0	0.01	23830	0.00475
mbv020_merged.3files.020221	nuf054_merged.2files.230321	0.966	0.033	0	0.017	23831	0.00825
fjk953_merged.1file.161229	grt060_merged.2files.230321	0.978	0.021	0.001	0.011	23872	0.00575
mbs161_merged.3files.230221	WES011_merged.9files.150421	0.987	0.013	0	0.007	23872	0.00325
mbv080_merged.3files.030221	mbv111_merged.2files.040221	0.801	0.172	0.027	0.113	23877	0.0565
mbv330_merged.2files.160221	mbv340_merged.3files.160221	0.905	0.093	0.002	0.048	23935	0.02425
mbs132_merged.4files.230221	mbv091_merged.3files.030221	0.992	0.005	0.003	0.006	23951	0.00275
mbs161_merged.3files.230221	WES010_merged.9files.150421	0.984	0.013	0.003	0.01	23995	0.00475
mbv260_merged.3files.050221	mbv340_merged.3files.160221	0.989	0.005	0.006	0.008	24052	0.00425
fjk953_merged.1file.161229	mbs072_merged.3files.230221	0.983	0.017	0	0.009	24079	0.00425
mbv332_merged.3files.160221	nuf035_merged.5files.230321	0.988	0.012	0	0.006	24142	0.003
kal009_merged.3files.230321	mbv340_merged.3files.160221	0.984	0.016	0	0.008	24165	0.004
fjk953_merged.1file.161229	mbs081_merged.3files.230221	0.992	0.008	0	0.004	24225	0.002
mbv122_merged.3files.040221	mbv173_merged.3files.050221	0.979	0.019	0.002	0.012	24250	0.00575
mbs161_merged.3files.230221	mbv321_merged.5files.060221	0.985	0.015	0	0.008	24258	0.00375
fjk953_merged.1file.161229	mbv311_merged.3files.040321	0.99	0.01	0	0.005	24263	0.0025
mbs051_merged.4files.220221	mbv143_merged.5files.050221	0.988	0.012	0	0.006	24357	0.003
mbs051_merged.4files.220221	mbv211_merged.4files.050221	0.981	0.019	0	0.01	24405	0.00475
mbv143_merged.5files.050221	mbv210_merged.3files.050221	0.986	0.014	0	0.007	24438	0.0035
mbv124_merged.3files.040221	mbv332_merged.3files.160221	0.989	0.011	0.001	0.006	24439	0.00325
fjk953_merged.1file.161229	mbs031_merged.4files.220221	0.978	0.022	0	0.011	24445	0.0055
mbs082_merged.4files.230221	mbv020_merged.3files.020221	0.99	0.01	0	0.005	24445	0.0025
fjk953_merged.1file.161229	mbv252_merged.5files.050221	0.987	0.011	0.001	0.007	24446	0.00325
mbs052_merged.3files.220221	mbv210_merged.3files.050221	0.982	0.017	0	0.009	24468	0.00425
fjk953_merged.1file.161229	WES005_merged.9files.150421	0.99	0.007	0.003	0.006	24481	0.00325
mbs051_merged.4files.220221	mbs052_merged.3files.220221	0.971	0.023	0.006	0.018	24492	0.00875
grt022_merged.2files.230321	mbv020_merged.3files.020221	0.971	0.028	0	0.015	24517	0.007
mbv210_merged.3files.050221	stg020_merged.4files.230321	0.979	0.021	0	0.011	24526	0.00525
fjk953_merged.1file.161229	wes056_merged.4files.140421	0.993	0.007	0	0.003	24535	0.00175
fjk953_merged.1file.161229	grt035_merged.4files.230321	0.989	0.011	0	0.005	24539	0.00275
fjk953_merged.1file.161229	mbv310_merged.3files.160221	0.985	0.015	0	0.007	24589	0.00375
fjk953_merged.1file.161229	mbv190_merged.3files.050221	0.993	0.007	0	0.003	24597	0.00175
fjk953_merged.1file.161229	mbv160_merged.3files.050221	0.991	0.009	0	0.005	24610	0.00225
fjk953_merged.1file.161229	mbv191_merged.3files.160221	0.984	0.015	0.001	0.009	24645	0.00425
mbv210_merged.3files.050221	mbv211_merged.4files.050221	0.977	0.023	0	0.011	24650	0.00575
mbv172_merged.3files.050221	urm035_merged.2files.230321	0.985	0.015	0	0.008	24655	0.00375
fjk953_merged.1file.161229	mbv070_merged.3files.040221	0.995	0.002	0.003	0.004	24661	0.002
mbs032_merged.4files.220221	mbv020_merged.3files.020221	0.99	0.01	0	0.005	24695	0.0025
fjk953_merged.1file.161229	mbv251_merged.3files.160221	0.994	0.006	0	0.003	24700	0.0015
fjk953_merged.1file.161229	mbv250_merged.3files.160221	0.995	0.005	0	0.003	24723	0.00125
mbs071_merged.4files.230221	mbv124_merged.3files.040221	0.976	0.024	0.001	0.012	24730	0.0065
fjk953_merged.1file.161229	mbv180_merged.3files.050221	0.985	0.015	0	0.007	24741	0.00375
fjk531_merged.all.140421	fjk953_merged.1file.161229	0.988	0.012	0	0.006	24751	0.003
fjk953_merged.1file.161229	mbv040_merged.5files.230221	0.983	0.017	0	0.008	24756	0.00425
mbv280_ARmerged.1file.190517	WES012_merged.9files.150421	0.983	0.016	0	0.008	24758	0.004
fjk953_merged.1file.161229	mbv270_merged.5files.160221	0.988	0.012	0	0.006	24783	0.003
fjk953_merged.1file.161229	nuf001_merged.9files.230321	0.987	0.013	0	0.006	24786	0.00325
fjk953_merged.1file.161229	mbv200_merged.7files.160221	0.983	0.015	0.001	0.009	24795	0.00425
fjk953_merged.1file.161229	kal006_merged.17files.200421	0.992	0.008	0	0.004	24803	0.002
fjk953_merged.1file.161229	WES004_merged.21files.150421	0.989	0.011	0	0.005	24805	0.00275
fjk953_merged.1file.161229	wes007_mbv320_merged.21files.150421	0.987	0.013	0	0.006	24805	0.00325
mbs132_merged.4files.230221	mbv210_merged.3files.050221	0.988	0.012	0	0.006	24859	0.003
mbv020_merged.3files.020221	wes014_merged.9files.140421	0.987	0.013	0	0.007	24860	0.00325
mbs061_merged.2files.240221	mbv173_merged.3files.050221	0.988	0.011	0	0.006	24900	0.00275
mbs071_merged.4files.230221	nuf035_merged.5files.230321	0.985	0.014	0.001	0.008	24915	0.004
mbv173_merged.3files.050221	mbv260_merged.3files.050221	0.99	0.01	0	0.005	24972	0.0025
mbv100_merged.3files.030221	mbv161_merged.4files.050221	0.987	0.013	0	0.007	24994	0.00325
mbv080_merged.3files.030221	WES002_merged.9files.150421	0.983	0.017	0	0.009	25015	0.00425
mbs161_merged.3files.230221	mbv101_merged.3files.030221	0.977	0.022	0.001	0.012	25023	0.006
mbs172_merged.3files.230221	mbv172_merged.3files.050221	0.982	0.013	0.004	0.011	25027	0.00525
mbs172_merged.3files.230221	mbv091_merged.3files.030221	0.982	0.017	0	0.009	25079	0.00425
mbs022_merged.3files.220221	mbv020_merged.3files.020221	0.984	0.016	0	0.008	25115	0.004
mbs051_merged.4files.220221	stg020_merged.4files.230321	0.985	0.012	0.003	0.009	25147	0.0045
mbs121_merged.4files.230221	mbv100_merged.3files.030221	0.985	0.015	0	0.008	25189	0.00375
mbv020_merged.3files.020221	mbv150_merged.3files.050221	0.988	0.012	0	0.006	25208	0.003
gtm021_merged.2files.230321	mbv020_merged.3files.020221	0.988	0.009	0.003	0.008	25212	0.00375
mbv100_merged.3files.030221	mbv121_merged.3files.040221	0.975	0.021	0.004	0.015	25243	0.00725
mbs011_merged.3files.220221	mbv100_merged.3files.030221	0.986	0.01	0.003	0.009	25248	0.004
mbs051_merged.4files.220221	mbs132_merged.4files.230221	0.987	0.013	0	0.006	25327	0.00325
mbv173_merged.3files.050221	mbv330_merged.2files.160221	0.888	0.09	0.023	0.068	25373	0.034
mbv060_merged.3files.030221	mbv080_merged.3files.030221	0.991	0.008	0.001	0.005	25398	0.0025
mbv340_merged.3files.160221	nuf035_merged.5files.230321	0.987	0.013	0	0.007	25412	0.00325
mbv010_merged.3files.020221	mbv051_ARmerged.1file.180704	0.986	0.014	0	0.007	25439	0.0035
mbv071_merged.3files.030221	mbv321_merged.5files.060221	0.98	0.019	0	0.01	25547	0.00475
mbv030_merged.4files.020221	mbv172_merged.3files.050221	0.991	0.008	0	0.004	25560	0.002
mbv071_merged.3files.030221	WES010_merged.9files.150421	0.979	0.021	0	0.011	25561	0.00525
mbv124_merged.3files.040221	mbv340_merged.3files.160221	0.983	0.016	0.001	0.009	25594	0.0045
kal009_merged.3files.230321	mbv173_merged.3files.050221	0.993	0.007	0	0.004	25614	0.00175
mbv071_merged.3files.030221	WES011_merged.9files.150421	0.986	0.014	0	0.007	25624	0.0035
fjk109_merged.3files.130421	mbv020_merged.3files.020221	0.984	0.016	0	0.008	25744	0.004
mbv091_merged.3files.030221	urm035_merged.2files.230321	0.966	0.032	0.002	0.018	25748	0.009
mbv122_merged.3files.040221	stl002_merged.4files.230321	0.984	0.016	0	0.008	25833	0.004
mbv111_merged.2files.040221	mbv122_merged.3files.040221	0.934	0.02	0.046	0.056	25902	0.028
mbv211_merged.4files.050221	WES012_merged.9files.150421	0.983	0.017	0	0.009	25979	0.00425
mbv143_merged.5files.050221	WES012_merged.9files.150421	0.984	0.015	0.001	0.009	26035	0.00425
mbv030_merged.4files.020221	mbv091_merged.3files.030221	0.977	0.021	0.003	0.013	26085	0.00675
mbs172_merged.3files.230221	mbv210_merged.3files.050221	0.984	0.016	0	0.008	26178	0.004
mbs052_merged.3files.220221	WES012_merged.9files.150421	0.989	0.007	0.004	0.007	26180	0.00375
mbv173_merged.3files.050221	nuf035_merged.5files.230321	0.984	0.009	0.007	0.011	26239	0.00575
fjk533_merged.3files.130421	mbv091_merged.3files.030221	0.986	0.014	0	0.007	26263	0.0035
stg020_merged.4files.230321	WES012_merged.9files.150421	0.974	0.026	0	0.013	26309	0.0065
mbs051_merged.4files.220221	mbs172_merged.3files.230221	0.991	0.007	0.002	0.006	26386	0.00275
mbs061_merged.2files.240221	mbv111_merged.2files.040221	0.99	0.009	0	0.005	26419	0.00225
fjk533_merged.3files.130421	mbv172_merged.3files.050221	0.991	0.008	0	0.004	26481	0.002
mbs051_merged.4files.220221	mbv030_merged.4files.020221	0.947	0.048	0.004	0.028	26536	0.014
mbv260_merged.3files.050221	stl002_merged.4files.230321	0.983	0.009	0.007	0.012	26537	0.00575
mbv111_merged.2files.040221	mbv260_merged.3files.050221	0.99	0.01	0	0.005	26549	0.0025
gtm127_merged.8files.230321	mbv020_merged.3files.020221	0.983	0.017	0	0.008	26624	0.00425
mbs061_merged.2files.240221	stl002_merged.4files.230321	0.981	0.016	0.003	0.011	26634	0.0055
mbv330_merged.2files.160221	stl002_merged.4files.230321	0.986	0.014	0	0.007	26673	0.0035
mbv124_merged.3files.040221	mbv173_merged.3files.050221	0.989	0.011	0	0.006	26704	0.00275
mbv210_merged.3files.050221	urm035_merged.2files.230321	0.989	0.011	0.001	0.006	26745	0.00325
fjk065_merged.5files.230221	mbv100_merged.3files.030221	0.991	0.009	0.001	0.005	26798	0.00275
mbs132_merged.4files.230221	WES012_merged.9files.150421	0.976	0.021	0.003	0.013	26854	0.00675
mbv020_merged.3files.020221	mbv021_ARmerged.1file.180719	0.979	0.021	0.001	0.011	26872	0.00575
mbv071_merged.3files.030221	mbv101_merged.3files.030221	0.958	0.038	0.004	0.023	26948	0.0115
mbv020_merged.3files.020221	mbv181_merged.3files.050221	0.991	0.009	0	0.004	27016	0.00225
mbv280_ARmerged.1file.190517	mbv332_merged.3files.160221	0.983	0.017	0	0.008	27121	0.00425
mbv111_merged.2files.040221	mbv330_merged.2files.160221	0.99	0.009	0.001	0.005	27138	0.00275
mbs071_merged.4files.230221	mbv280_ARmerged.1file.190517	0.989	0.011	0	0.006	27265	0.00275
mbv010_merged.3files.020221	mbv080_merged.3files.030221	0.983	0.016	0.001	0.009	27270	0.0045
mbs161_merged.3files.230221	mbv172_merged.3files.050221	0.988	0.012	0	0.006	27281	0.003
kal009_merged.3files.230321	stl002_merged.4files.230321	0.973	0.027	0	0.014	27368	0.00675
mbv030_merged.4files.020221	mbv210_merged.3files.050221	0.981	0.019	0.001	0.01	27388	0.00525
kal009_merged.3files.230321	mbv111_merged.2files.040221	0.99	0.01	0	0.005	27398	0.0025
mbs051_merged.4files.220221	urm035_merged.2files.230321	0.985	0.014	0.001	0.008	27399	0.004
fjk363_merged.5files.130421	mbv020_merged.3files.020221	0.971	0.029	0	0.015	27433	0.00725
mbv020_merged.3files.020221	mbv142_merged.3files.040221	0.99	0.01	0	0.005	27463	0.0025
mbv161_merged.4files.050221	WES010_merged.9files.150421	0.992	0.008	0	0.004	27584	0.002
mbv122_merged.3files.040221	WES002_merged.9files.150421	0.98	0.02	0	0.01	27602	0.005
mbs042_merged.5files.220221	mbv020_merged.3files.020221	0.988	0.011	0.001	0.007	27649	0.00325
mbs121_merged.4files.230221	WES011_merged.9files.150421	0.975	0.024	0.001	0.013	27699	0.0065
fjk533_merged.3files.130421	mbv210_merged.3files.050221	0.983	0.016	0.001	0.009	27805	0.0045
mbv121_merged.3files.040221	WES011_merged.9files.150421	0.983	0.017	0	0.009	27840	0.00425
mbv161_merged.4files.050221	mbv321_merged.5files.060221	0.986	0.013	0.001	0.008	27851	0.00375
mbv121_merged.3files.040221	mbv321_merged.5files.060221	0.986	0.013	0.001	0.007	27852	0.00375
fjk533_merged.3files.130421	mbs051_merged.4files.220221	0.987	0.013	0	0.006	27874	0.00325
mbv161_merged.4files.050221	WES011_merged.9files.150421	0.992	0.003	0.005	0.006	27917	0.00325
mbv280_ARmerged.1file.190517	mbv340_merged.3files.160221	0.987	0.013	0	0.007	27922	0.00325
mbs011_merged.3files.220221	WES010_merged.9files.150421	0.989	0.009	0.002	0.006	27947	0.00325
mbs011_merged.3files.220221	WES011_merged.9files.150421	0.987	0.013	0	0.007	27949	0.00325
mbv051_ARmerged.1file.180704	mbv080_merged.3files.030221	0.991	0.009	0	0.005	28027	0.00225
mbv060_merged.3files.030221	mbv122_merged.3files.040221	0.984	0.016	0	0.008	28040	0.004
mbs121_merged.4files.230221	WES010_merged.9files.150421	0.99	0.01	0	0.005	28114	0.0025
mbv111_merged.2files.040221	nuf035_merged.5files.230321	0.986	0.014	0	0.007	28114	0.0035
mbv143_merged.5files.050221	mbv332_merged.3files.160221	0.989	0.011	0	0.006	28116	0.00275
mbs172_merged.3files.230221	WES012_merged.9files.150421	0.984	0.016	0	0.008	28123	0.004
mbv121_merged.3files.040221	WES010_merged.9files.150421	0.988	0.012	0	0.006	28130	0.003
nuf035_merged.5files.230321	stl002_merged.4files.230321	0.977	0.023	0	0.012	28211	0.00575
mbv332_merged.3files.160221	stg020_merged.4files.230321	0.987	0.013	0	0.006	28230	0.00325
mbs121_merged.4files.230221	mbv321_merged.5files.060221	0.986	0.014	0	0.007	28275	0.0035
mbs061_merged.2files.240221	WES002_merged.9files.150421	0.984	0.015	0	0.008	28319	0.00375
mbv260_merged.3files.050221	WES002_merged.9files.150421	0.979	0.021	0	0.01	28341	0.00525
mbs161_merged.3files.230221	mbv091_merged.3files.030221	0.986	0.014	0	0.007	28368	0.0035
mbs071_merged.4files.230221	mbv143_merged.5files.050221	0.978	0.022	0	0.011	28398	0.0055
mbv111_merged.2files.040221	mbv124_merged.3files.040221	0.989	0.011	0	0.006	28403	0.00275
mbs052_merged.3files.220221	mbv332_merged.3files.160221	0.989	0.011	0	0.005	28469	0.00275
mbs011_merged.3files.220221	mbv321_merged.5files.060221	0.985	0.014	0.001	0.008	28470	0.004
urm035_merged.2files.230321	WES012_merged.9files.150421	0.987	0.013	0	0.006	28502	0.00325
mbs071_merged.4files.230221	stg020_merged.4files.230321	0.985	0.015	0	0.008	28505	0.00375
mbv124_merged.3files.040221	stl002_merged.4files.230321	0.981	0.019	0	0.01	28544	0.00475
mbv211_merged.4files.050221	mbv332_merged.3files.160221	0.983	0.016	0.001	0.009	28605	0.0045
mbv030_merged.4files.020221	WES012_merged.9files.150421	0.983	0.017	0	0.008	28730	0.00425
mbv330_merged.2files.160221	WES002_merged.9files.150421	0.989	0.011	0	0.006	28758	0.00275
mbs071_merged.4files.230221	mbv211_merged.4files.050221	0.974	0.026	0	0.013	28801	0.0065
mbs052_merged.3files.220221	mbs071_merged.4files.230221	0.986	0.014	0	0.007	28823	0.0035
mbs132_merged.4files.230221	mbv332_merged.3files.160221	0.986	0.012	0.002	0.008	28860	0.004
kal009_merged.3files.230321	WES002_merged.9files.150421	0.989	0.011	0	0.006	28900	0.00275
mbs011_merged.3files.220221	mbv101_merged.3files.030221	0.985	0.015	0.001	0.008	28934	0.00425
mbv060_merged.3files.030221	mbv260_merged.3files.050221	0.979	0.02	0	0.011	28940	0.005
mbs061_merged.2files.240221	mbv060_merged.3files.030221	0.976	0.024	0	0.012	28979	0.006
mbv101_merged.3files.030221	mbv161_merged.4files.050221	0.989	0.011	0	0.006	29068	0.00275
mbv173_merged.3files.050221	mbv280_ARmerged.1file.190517	0.986	0.014	0	0.007	29070	0.0035
mbv100_merged.3files.030221	mbv253_merged.3files.050221	0.989	0.006	0.004	0.008	29086	0.0035
mbs161_merged.3files.230221	mbv210_merged.3files.050221	0.983	0.015	0.002	0.01	29202	0.00475
mbv060_merged.3files.030221	mbv330_merged.2files.160221	0.988	0.012	0	0.006	29251	0.003
mbv101_merged.3files.030221	mbv121_merged.3files.040221	0.98	0.019	0.001	0.01	29251	0.00525
fjk065_merged.5files.230221	mbv321_merged.5files.060221	0.981	0.017	0.002	0.01	29363	0.00525
fjk065_merged.5files.230221	WES011_merged.9files.150421	0.986	0.014	0	0.007	29418	0.0035
mbs121_merged.4files.230221	mbv101_merged.3files.030221	0.986	0.014	0	0.007	29424	0.0035
mbv340_merged.3files.160221	stg020_merged.4files.230321	0.986	0.014	0	0.007	29461	0.0035
mbs052_merged.3files.220221	mbv340_merged.3files.160221	0.989	0.008	0.003	0.007	29468	0.0035
mbs071_merged.4files.230221	mbs132_merged.4files.230221	0.985	0.015	0	0.007	29495	0.00375
mbv071_merged.3files.030221	mbv172_merged.3files.050221	0.983	0.017	0	0.009	29497	0.00425
mbv020_merged.3files.020221	nuf030_merged.2files.230321	0.987	0.013	0	0.007	29577	0.00325
fjk533_merged.3files.130421	WES012_merged.9files.150421	0.986	0.013	0.001	0.008	29580	0.00375
kal009_merged.3files.230321	mbv060_merged.3files.030221	0.983	0.017	0	0.008	29584	0.00425
mbv100_merged.3files.030221	mbv341_merged.3files.160221	0.986	0.014	0	0.007	29595	0.0035
mbs051_merged.4files.220221	mbs161_merged.3files.230221	0.988	0.01	0.001	0.007	29723	0.003
mbv143_merged.5files.050221	mbv340_merged.3files.160221	0.98	0.02	0	0.01	29735	0.005
mbv100_merged.3files.030221	wes009_merged.9files.140421	0.985	0.015	0	0.008	29908	0.00375
fjk065_merged.5files.230221	WES010_merged.9files.150421	0.99	0.01	0	0.005	30056	0.0025
mbv211_merged.4files.050221	mbv340_merged.3files.160221	0.992	0.001	0.006	0.007	30072	0.00325
mbs132_merged.4files.230221	mbv340_merged.3files.160221	0.988	0.012	0	0.006	30083	0.003
nuf035_merged.5files.230321	WES002_merged.9files.150421	0.986	0.014	0	0.007	30118	0.0035
mbv010_merged.3files.020221	mbv122_merged.3files.040221	0.987	0.013	0	0.006	30165	0.00325
mbv124_merged.3files.040221	WES002_merged.9files.150421	0.982	0.017	0	0.009	30284	0.00425
mbv020_merged.3files.020221	WES008_merged.9files.150421	0.971	0.028	0	0.014	30411	0.007
mbv071_merged.3files.030221	mbv091_merged.3files.030221	0.945	0.045	0.01	0.032	30484	0.01625
mbv173_merged.3files.050221	stg020_merged.4files.230321	0.99	0.01	0	0.005	30564	0.0025
mbv143_merged.5files.050221	mbv173_merged.3files.050221	0.989	0.011	0	0.005	30645	0.00275
mbv060_merged.3files.030221	nuf035_merged.5files.230321	0.977	0.023	0	0.011	30671	0.00575
mbv060_merged.3files.030221	mbv124_merged.3files.040221	0.974	0.026	0	0.013	30742	0.0065
mbv051_ARmerged.1file.180704	mbv122_merged.3files.040221	0.992	0.001	0.007	0.007	30766	0.00375
mbs052_merged.3files.220221	mbv173_merged.3files.050221	0.988	0.012	0	0.006	30819	0.003
mbv100_merged.3files.030221	mbv221_merged.3files.050221	0.988	0.012	0	0.006	30927	0.003
mbv020_merged.3files.020221	mbv290_merged.3files.050221	0.989	0.011	0	0.005	30941	0.00275
fjk056_merged.5files.130421	mbv100_merged.3files.030221	0.991	0.009	0.001	0.005	30992	0.00275
mbs061_merged.2files.240221	mbv010_merged.3files.020221	0.984	0.015	0	0.008	31005	0.00375
mbs071_merged.4files.230221	mbs172_merged.3files.230221	0.977	0.023	0	0.012	31024	0.00575
fjk065_merged.5files.230221	mbv101_merged.3files.030221	0.98	0.02	0	0.01	31062	0.005
mbv332_merged.3files.160221	urm035_merged.2files.230321	0.985	0.01	0.005	0.01	31171	0.005
mbs172_merged.3files.230221	mbv332_merged.3files.160221	0.978	0.022	0	0.011	31178	0.0055
mbv111_merged.2files.040221	mbv280_ARmerged.1file.190517	0.989	0.011	0	0.005	31183	0.00275
mbs132_merged.4files.230221	mbv173_merged.3files.050221	0.989	0.01	0	0.005	31257	0.0025
mbv010_merged.3files.020221	mbv260_merged.3files.050221	0.987	0.013	0	0.007	31271	0.00325
mbv173_merged.3files.050221	mbv211_merged.4files.050221	0.989	0.011	0	0.005	31274	0.00275
mbs011_merged.3files.220221	mbv172_merged.3files.050221	0.983	0.017	0	0.009	31331	0.00425
mbs051_merged.4files.220221	mbv071_merged.3files.030221	0.985	0.015	0	0.007	31361	0.00375
mbv161_merged.4files.050221	mbv172_merged.3files.050221	0.986	0.014	0	0.007	31385	0.0035
mbv020_merged.3files.020221	stg026_merged.9files.230321	0.988	0.012	0	0.006	31440	0.003
mbs071_merged.4files.230221	mbv030_merged.4files.020221	0.984	0.016	0	0.008	31442	0.004
mbv253_merged.3files.050221	WES011_merged.9files.150421	0.988	0.012	0	0.006	31462	0.003
fjk545_merged.3files.130421	mbv100_merged.3files.030221	0.988	0.012	0	0.006	31497	0.003
mbv010_merged.3files.020221	mbv330_merged.2files.160221	0.987	0.009	0.004	0.009	31500	0.00425
mbv280_ARmerged.1file.190517	stl002_merged.4files.230321	0.989	0.011	0	0.006	31522	0.00275
kal009_merged.3files.230321	mbv010_merged.3files.020221	0.986	0.006	0.008	0.011	31655	0.0055
mbv071_merged.3files.030221	mbv210_merged.3files.050221	0.991	0	0.008	0.009	31658	0.004
mbs161_merged.3files.230221	WES012_merged.9files.150421	0.987	0.013	0	0.006	31666	0.00325
kls001_merged.8files.230321	mbv020_merged.3files.020221	0.988	0.012	0	0.006	31719	0.003
mbv030_merged.4files.020221	mbv332_merged.3files.160221	0.989	0.011	0	0.006	31724	0.00275
mbs071_merged.4files.230221	urm035_merged.2files.230321	0.976	0.024	0	0.012	31763	0.006
mbs061_merged.2files.240221	mbv051_ARmerged.1file.180704	0.981	0.015	0.005	0.012	31852	0.00625
mbv051_ARmerged.1file.180704	mbv260_merged.3files.050221	0.988	0.012	0	0.006	31866	0.003
mbv321_merged.5files.060221	mbv341_merged.3files.160221	0.983	0.015	0.002	0.009	31888	0.00475
mbs121_merged.4files.230221	mbv172_merged.3files.050221	0.99	0.01	0	0.005	31931	0.0025
mbs091_merged.3files.230221	mbv020_merged.3files.020221	0.991	0.002	0.007	0.008	31943	0.004
mbv253_merged.3files.050221	WES010_merged.9files.150421	0.996	0	0.004	0.004	31982	0.002
mbv341_merged.3files.160221	WES011_merged.9files.150421	0.99	0.01	0	0.005	32020	0.0025
mbv253_merged.3files.050221	mbv321_merged.5files.060221	0.989	0.011	0	0.006	32043	0.00275
mbv051_ARmerged.1file.180704	mbv330_merged.2files.160221	0.989	0.011	0	0.006	32083	0.00275
mbs172_merged.3files.230221	mbv340_merged.3files.160221	0.982	0.016	0.002	0.01	32104	0.005
mbv341_merged.3files.160221	WES010_merged.9files.150421	0.988	0.012	0	0.006	32162	0.003
mbv121_merged.3files.040221	mbv172_merged.3files.050221	0.984	0.016	0	0.008	32168	0.004
kal009_merged.3files.230321	mbv051_ARmerged.1file.180704	0.988	0.006	0.006	0.009	32269	0.0045
mbv020_merged.3files.020221	nuf029_merged.2files.230321	0.981	0.018	0.001	0.01	32505	0.005
mbv340_merged.3files.160221	urm035_merged.2files.230321	0.985	0.015	0	0.007	32578	0.00375
mbv111_merged.2files.040221	mbv143_merged.5files.050221	0.989	0.011	0	0.006	32595	0.00275
mbv020_merged.3files.020221	WES001_merged.9files.150421	0.991	0.009	0	0.005	32611	0.00225
mbs052_merged.3files.220221	mbv111_merged.2files.040221	0.988	0.012	0	0.006	32653	0.003
mbv143_merged.5files.050221	stl002_merged.4files.230321	0.985	0.014	0	0.007	32863	0.0035
mbv091_merged.3files.030221	mbv121_merged.3files.040221	0.985	0.015	0	0.007	32899	0.00375
mbv020_merged.3files.020221	nuf020_merged.2files.230321	0.984	0.015	0.001	0.008	32902	0.00425
fjk533_merged.3files.130421	mbs071_merged.4files.230221	0.982	0.017	0.001	0.009	32923	0.00475
mbv100_merged.3files.030221	mbv201_merged.3files.050221	0.966	0.031	0.003	0.018	32929	0.00925
mbv211_merged.4files.050221	stl002_merged.4files.230321	0.969	0.026	0.004	0.018	32937	0.0085
mbv030_merged.4files.020221	mbv340_merged.3files.160221	0.981	0.016	0.003	0.011	32954	0.0055
mbv091_merged.3files.030221	mbv161_merged.4files.050221	0.983	0.017	0	0.009	32992	0.00425
mbv010_merged.3files.020221	nuf035_merged.5files.230321	0.984	0.015	0.001	0.008	33009	0.00425
mbs011_merged.3files.220221	mbv091_merged.3files.030221	0.972	0.028	0	0.014	33017	0.007
fjk533_merged.3files.130421	mbv332_merged.3files.160221	0.991	0.009	0	0.005	33024	0.00225
mbv111_merged.2files.040221	stg020_merged.4files.230321	0.99	0.01	0	0.005	33093	0.0025
stg020_merged.4files.230321	stl002_merged.4files.230321	0.977	0.023	0	0.012	33093	0.00575
mbv111_merged.2files.040221	mbv211_merged.4files.050221	0.989	0.01	0.001	0.006	33116	0.003
mbv020_merged.3files.020221	nuf025_merged.3files.230321	0.976	0.023	0	0.012	33119	0.00575
mbs121_merged.4files.230221	mbv091_merged.3files.030221	0.987	0.013	0	0.007	33152	0.00325
mbs052_merged.3files.220221	stl002_merged.4files.230321	0.982	0.018	0	0.009	33206	0.0045
mbv051_ARmerged.1file.180704	nuf035_merged.5files.230321	0.981	0.019	0	0.01	33254	0.00475
mbv010_merged.3files.020221	mbv124_merged.3files.040221	0.981	0.019	0	0.01	33281	0.00475
mbv280_ARmerged.1file.190517	WES002_merged.9files.150421	0.984	0.016	0	0.008	33314	0.004
mbv321_merged.5files.060221	wes009_merged.9files.140421	0.979	0.021	0	0.011	33409	0.00525
mbv080_merged.3files.030221	mbv122_merged.3files.040221	0.887	0.069	0.044	0.078	33515	0.03925
mbv071_merged.3files.030221	WES012_merged.9files.150421	0.984	0.016	0	0.008	33554	0.004
mbv173_merged.3files.050221	urm035_merged.2files.230321	0.989	0.01	0.002	0.006	33586	0.0035
mbv101_merged.3files.030221	mbv253_merged.3files.050221	0.983	0.017	0.001	0.009	33589	0.00475
mbs132_merged.4files.230221	mbv111_merged.2files.040221	0.99	0.01	0	0.005	33757	0.0025
mbv020_merged.3files.020221	mbv140_merged.4files.040221	0.989	0.011	0	0.005	33760	0.00275
mbv060_merged.3files.030221	mbv280_ARmerged.1file.190517	0.966	0.034	0	0.017	33772	0.0085
mbs172_merged.3files.230221	mbv173_merged.3files.050221	0.991	0.009	0	0.005	33778	0.00225
mbv020_merged.3files.020221	nuf002_merged.3files.230321	0.987	0.013	0	0.006	33811	0.00325
mbv051_ARmerged.1file.180704	mbv124_merged.3files.040221	0.989	0.011	0	0.006	33824	0.00275
mbv221_merged.3files.050221	WES010_merged.9files.150421	0.988	0.012	0	0.006	33895	0.003
mbs132_merged.4files.230221	stl002_merged.4files.230321	0.987	0.013	0	0.007	33950	0.00325
mbv100_merged.3files.030221	nuf018_merged.2files.230321	0.987	0.013	0	0.007	33987	0.00325
fjk533_merged.3files.130421	mbv340_merged.3files.160221	0.989	0.011	0	0.006	34013	0.00275
mbv221_merged.3files.050221	WES011_merged.9files.150421	0.987	0.012	0.001	0.007	34059	0.0035
mbs011_merged.3files.220221	mbv210_merged.3files.050221	0.982	0.018	0	0.009	34076	0.0045
fjk065_merged.5files.230221	mbv172_merged.3files.050221	0.986	0.014	0.001	0.008	34131	0.004
mbs161_merged.3files.230221	mbv332_merged.3files.160221	0.989	0.01	0	0.006	34201	0.0025
mbv121_merged.3files.040221	mbv210_merged.3files.050221	0.993	0.002	0.005	0.006	34211	0.003
mbv221_merged.3files.050221	mbv321_merged.5files.060221	0.981	0.018	0	0.009	34235	0.0045
mbv161_merged.4files.050221	mbv210_merged.3files.050221	0.99	0.009	0	0.005	34235	0.00225
mbs121_merged.4files.230221	mbv210_merged.3files.050221	0.988	0.012	0	0.006	34266	0.003
mbv101_merged.3files.030221	mbv341_merged.3files.160221	0.986	0.014	0	0.007	34288	0.0035
mbv030_merged.4files.020221	mbv173_merged.3files.050221	0.988	0.012	0	0.006	34358	0.003
mbs051_merged.4files.220221	mbv161_merged.4files.050221	0.981	0.019	0	0.01	34440	0.00475
mbs011_merged.3files.220221	mbs051_merged.4files.220221	0.991	0.006	0.002	0.006	34446	0.0025
fjk545_merged.3files.130421	WES011_merged.9files.150421	0.987	0.01	0.003	0.008	34503	0.004
fjk056_merged.5files.130421	WES010_merged.9files.150421	0.988	0.012	0	0.006	34543	0.003
mbs071_merged.4files.230221	mbs161_merged.3files.230221	0.988	0.012	0	0.006	34543	0.003
mbs052_merged.3files.220221	WES002_merged.9files.150421	0.987	0.011	0.001	0.007	34574	0.00325
mbv020_merged.3files.020221	mbv301_merged.3files.060221	0.988	0.011	0.001	0.006	34605	0.00325
mbv080_merged.3files.030221	mbv260_merged.3files.050221	0.991	0.009	0	0.004	34615	0.00225
mbs051_merged.4files.220221	mbv121_merged.3files.040221	0.979	0.021	0	0.01	34634	0.00525
mbv143_merged.5files.050221	WES002_merged.9files.150421	0.986	0.014	0	0.007	34647	0.0035
fjk065_merged.5files.230221	mbv091_merged.3files.030221	0.989	0.011	0	0.005	34689	0.00275
mbv020_merged.3files.020221	urm160_merged.4files.230321	0.989	0.011	0	0.006	34709	0.00275
mbs051_merged.4files.220221	mbs121_merged.4files.230221	0.976	0.024	0	0.012	34799	0.006
fjk545_merged.3files.130421	mbv321_merged.5files.060221	0.993	0.003	0.004	0.005	34869	0.00275
wes009_merged.9files.140421	WES011_merged.9files.150421	0.673	0.302	0.025	0.176	34934	0.088
mbv101_merged.3files.030221	wes009_merged.9files.140421	0.99	0.01	0.001	0.006	34938	0.003
mbv020_merged.3files.020221	nuf052_merged.2files.230321	0.983	0.017	0	0.009	34952	0.00425
mbs061_merged.2files.240221	mbv080_merged.3files.030221	0.986	0.014	0	0.007	34993	0.0035
fjk056_merged.5files.130421	WES011_merged.9files.150421	0.98	0.02	0	0.01	35078	0.005
mbv211_merged.4files.050221	WES002_merged.9files.150421	0.974	0.026	0	0.013	35100	0.0065
fjk545_merged.3files.130421	WES010_merged.9files.150421	0.99	0.01	0	0.005	35207	0.0025
mbv060_merged.3files.030221	mbv143_merged.5files.050221	0.985	0.013	0.002	0.009	35232	0.00425
mbv101_merged.3files.030221	mbv221_merged.3files.050221	0.988	0.012	0	0.006	35305	0.003
fjk056_merged.5files.130421	mbv321_merged.5files.060221	0.982	0.018	0.001	0.009	35355	0.005
stg020_merged.4files.230321	WES002_merged.9files.150421	0.98	0.019	0.001	0.01	35389	0.00525
mbs161_merged.3files.230221	mbv340_merged.3files.160221	0.988	0.012	0	0.006	35409	0.003
fjk056_merged.5files.130421	mbv101_merged.3files.030221	0.98	0.017	0.003	0.012	35420	0.00575
gtm029_merged.2files.230321	mbv020_merged.3files.020221	0.989	0.011	0	0.006	35428	0.00275
mbv201_merged.3files.050221	WES011_merged.9files.150421	0.987	0.012	0.001	0.007	35438	0.0035
mbv080_merged.3files.030221	mbv330_merged.2files.160221	0.962	0.037	0.001	0.019	35487	0.00975
mbs052_merged.3files.220221	mbv060_merged.3files.030221	0.979	0.02	0	0.01	35584	0.005
fjk533_merged.3files.130421	mbv173_merged.3files.050221	0.992	0.008	0	0.004	35610	0.002
kal009_merged.3files.230321	mbv080_merged.3files.030221	0.987	0.011	0.002	0.007	35641	0.00375
mbv201_merged.3files.050221	mbv321_merged.5files.060221	0.987	0.013	0	0.006	35679	0.00325
mbs132_merged.4files.230221	WES002_merged.9files.150421	0.985	0.014	0	0.007	35782	0.0035
mbv060_merged.3files.030221	stg020_merged.4files.230321	0.987	0.012	0	0.006	35847	0.003
bns004_merged.2files.230321	mbv020_merged.3files.020221	0.988	0.011	0	0.006	35908	0.00275
mbv060_merged.3files.030221	mbv211_merged.4files.050221	0.984	0.016	0	0.008	35922	0.004
mbs062_merged.3files.220221	mbv020_merged.3files.020221	0.986	0.014	0	0.007	36023	0.0035
mbv201_merged.3files.050221	WES010_merged.9files.150421	0.989	0.011	0	0.006	36044	0.00275
mbs172_merged.3files.230221	stl002_merged.4files.230321	0.986	0.014	0	0.007	36050	0.0035
mbv010_merged.3files.020221	mbv280_ARmerged.1file.190517	0.99	0.006	0.003	0.007	36058	0.003
fjk065_merged.5files.230221	mbv210_merged.3files.050221	0.99	0.01	0	0.005	36081	0.0025
mbs142_merged.3files.230221	mbv020_merged.3files.020221	0.992	0.001	0.007	0.007	36081	0.00375
mbs132_merged.4files.230221	mbv060_merged.3files.030221	0.984	0.014	0.002	0.009	36151	0.0045
mbs172_merged.3files.230221	mbv111_merged.2files.040221	0.989	0.011	0	0.005	36168	0.00275
mbv161_merged.4files.050221	WES012_merged.9files.150421	0.989	0.01	0	0.005	36220	0.0025
mbv111_merged.2files.040221	urm035_merged.2files.230321	0.991	0.009	0	0.005	36241	0.00225
mbv030_merged.4files.020221	stl002_merged.4files.230321	0.987	0.013	0	0.007	36249	0.00325
fjk545_merged.3files.130421	mbv101_merged.3files.030221	0.975	0.021	0.005	0.015	36252	0.00775
wes009_merged.9files.140421	WES010_merged.9files.150421	0.776	0.031	0.193	0.208	36330	0.10425
mbv030_merged.4files.020221	mbv111_merged.2files.040221	0.993	0.004	0.003	0.005	36502	0.0025
mbv172_merged.3files.050221	mbv253_merged.3files.050221	0.976	0.024	0	0.012	36593	0.006
mbv071_merged.3files.030221	mbv332_merged.3files.160221	0.989	0.011	0	0.005	36605	0.00275
mbv100_merged.3files.030221	mbv141_merged.3files.040221	0.984	0.016	0	0.008	36606	0.004
mbs011_merged.3files.220221	WES012_merged.9files.150421	0.986	0.014	0	0.007	36689	0.0035
fjk065_merged.5files.230221	mbs051_merged.4files.220221	0.986	0.014	0	0.007	36845	0.0035
mbs121_merged.4files.230221	WES012_merged.9files.150421	0.977	0.023	0	0.012	36877	0.00575
stl002_merged.4files.230321	urm035_merged.2files.230321	0.986	0.014	0	0.007	36921	0.0035
mbs151_merged.3files.230221	mbv020_merged.3files.020221	0.989	0.011	0	0.006	36935	0.00275
mbv121_merged.3files.040221	WES012_merged.9files.150421	0.989	0.011	0	0.006	36938	0.00275
mbv020_merged.3files.020221	mbv081_merged.3files.030221	0.983	0.017	0	0.008	36958	0.00425
mbv020_merged.3files.020221	WES003_merged.9files.150421	0.991	0.009	0	0.004	37034	0.00225
mbv080_merged.3files.030221	mbv124_merged.3files.040221	0.988	0.011	0.001	0.007	37083	0.00325
mbv172_merged.3files.050221	mbv341_merged.3files.160221	0.974	0.026	0	0.013	37145	0.0065
mbv080_merged.3files.030221	nuf035_merged.5files.230321	0.984	0.015	0	0.008	37313	0.00375
mbs161_merged.3files.230221	mbv173_merged.3files.050221	0.988	0.009	0.002	0.007	37333	0.00325
nuf018_merged.2files.230321	WES011_merged.9files.150421	0.992	0.008	0	0.004	37364	0.002
mbv321_merged.5files.060221	nuf018_merged.2files.230321	0.983	0.016	0	0.008	37379	0.004
mbv020_merged.3files.020221	stg011_merged.2files.230321	0.988	0.012	0	0.006	37384	0.003
bns057_merged.2files.230321	mbv020_merged.3files.020221	0.976	0.024	0	0.012	37401	0.006
mbv051_ARmerged.1file.180704	mbv280_ARmerged.1file.190517	0.983	0.013	0.003	0.01	37469	0.00475
mbs112_merged.3files.230221	mbv020_merged.3files.020221	0.99	0.01	0	0.005	37502	0.0025
mbs071_merged.4files.230221	mbv071_merged.3files.030221	0.924	0.067	0.009	0.043	37673	0.02125
mbv101_merged.3files.030221	mbv201_merged.3files.050221	0.979	0.021	0	0.01	37723	0.00525
mbv172_merged.3files.050221	wes009_merged.9files.140421	0.99	0.01	0	0.005	37792	0.0025
mbv020_merged.3files.020221	mbv151_merged.3files.050221	0.982	0.017	0.001	0.009	37873	0.00475
mbv091_merged.3files.030221	mbv253_merged.3files.050221	0.984	0.016	0	0.008	37879	0.004
fjk056_merged.5files.130421	mbv172_merged.3files.050221	0.986	0.013	0	0.007	37880	0.00325
mbs172_merged.3files.230221	WES002_merged.9files.150421	0.983	0.017	0	0.009	37893	0.00425
mbv071_merged.3files.030221	mbv340_merged.3files.160221	0.989	0.011	0	0.005	37979	0.00275
mbv122_merged.3files.040221	mbv260_merged.3files.050221	0.988	0.012	0	0.006	37979	0.003
mbs092_merged.3files.230221	mbv020_merged.3files.020221	0.979	0.02	0.001	0.011	37982	0.0055
mbs061_merged.2files.240221	mbv122_merged.3files.040221	0.987	0.013	0.001	0.007	38069	0.00375
mbv172_merged.3files.050221	mbv221_merged.3files.050221	0.988	0.012	0	0.006	38212	0.003
fjk533_merged.3files.130421	mbv111_merged.2files.040221	0.993	0.007	0	0.004	38223	0.00175
nuf018_merged.2files.230321	WES010_merged.9files.150421	0.982	0.018	0.001	0.009	38227	0.005
mbv010_merged.3files.020221	mbv143_merged.5files.050221	0.98	0.02	0	0.01	38281	0.005
mbs052_merged.3files.220221	mbv010_merged.3files.020221	0.988	0.011	0	0.006	38285	0.00275
mbv091_merged.3files.030221	mbv341_merged.3files.160221	0.989	0.011	0	0.005	38301	0.00275
mbv010_merged.3files.020221	stg020_merged.4files.230321	0.982	0.018	0	0.009	38360	0.0045
mbv020_merged.3files.020221	mbv061_WES013.merged.9files.040221	0.984	0.005	0.011	0.014	38373	0.00675
mbs172_merged.3files.230221	mbv060_merged.3files.030221	0.986	0.014	0	0.007	38386	0.0035
mbv020_merged.3files.020221	mbv130_merged.3files.040221	0.991	0.008	0	0.005	38466	0.002
kal009_merged.3files.230321	mbv122_merged.3files.040221	0.982	0.018	0	0.009	38525	0.0045
mbv030_merged.4files.020221	WES002_merged.9files.150421	0.988	0.012	0	0.006	38573	0.003
mbv010_merged.3files.020221	mbv211_merged.4files.050221	0.981	0.017	0.002	0.01	38594	0.00525
mbv020_merged.3files.020221	mbv254_merged.3files.050221	0.991	0.009	0	0.005	38649	0.00225
mbs132_merged.4files.230221	mbv010_merged.3files.020221	0.98	0.02	0	0.01	38716	0.005
mbv122_merged.3files.040221	mbv330_merged.2files.160221	0.986	0.013	0	0.007	38814	0.00325
mbs061_merged.2files.240221	mbv260_merged.3files.050221	0.984	0.014	0.002	0.009	38856	0.0045
mbv051_ARmerged.1file.180704	mbv143_merged.5files.050221	0.981	0.019	0	0.009	38896	0.00475
mbs162_merged.3files.230221	mbv020_merged.3files.020221	0.984	0.011	0.005	0.011	39003	0.00525
mbv091_merged.3files.030221	wes009_merged.9files.140421	0.984	0.016	0	0.008	39052	0.004
urm035_merged.2files.230321	WES002_merged.9files.150421	0.987	0.012	0	0.006	39052	0.003
mbv100_merged.3files.030221	wes006_mbv131_merged.13files_newMK.150421	0.989	0.011	0	0.005	39058	0.00275
mbv060_merged.3files.030221	urm035_merged.2files.230321	0.984	0.016	0	0.008	39093	0.004
mbv051_ARmerged.1file.180704	stg020_merged.4files.230321	0.991	0.009	0	0.005	39232	0.00225
fjk065_merged.5files.230221	WES012_merged.9files.150421	0.988	0.012	0	0.006	39262	0.003
mbv030_merged.4files.020221	mbv060_merged.3files.030221	0.986	0.014	0	0.007	39272	0.0035
fjk533_merged.3files.130421	stl002_merged.4files.230321	0.988	0.012	0	0.006	39315	0.003
mbs052_merged.3files.220221	mbv051_ARmerged.1file.180704	0.958	0.041	0	0.021	39353	0.01025
bns027_merged.2files.230321	mbv020_merged.3files.020221	0.991	0.009	0	0.005	39370	0.00225
mbv210_merged.3files.050221	mbv253_merged.3files.050221	0.988	0.012	0.001	0.006	39389	0.0035
mbv100_merged.3files.030221	mbv120_merged.3files.040221	0.991	0.008	0	0.005	39417	0.002
mbv161_merged.4files.050221	mbv332_merged.3files.160221	0.988	0.012	0	0.006	39482	0.003
mbv101_merged.3files.030221	nuf018_merged.2files.230321	0.99	0.004	0.005	0.007	39537	0.0035
mbs161_merged.3files.230221	stl002_merged.4files.230321	0.985	0.014	0.001	0.008	39605	0.004
mbs051_merged.4files.220221	mbv253_merged.3files.050221	0.983	0.017	0	0.008	39619	0.00425
mbs011_merged.3files.220221	mbv332_merged.3files.160221	0.99	0.002	0.008	0.009	39628	0.0045
mbv051_ARmerged.1file.180704	mbv211_merged.4files.050221	0.989	0.009	0.002	0.006	39653	0.00325
mbs051_merged.4files.220221	mbv341_merged.3files.160221	0.98	0.019	0	0.01	39654	0.00475
mbv100_merged.3files.030221	nuf054_merged.2files.230321	0.987	0.013	0	0.007	39675	0.00325
mbv071_merged.3files.030221	mbv173_merged.3files.050221	0.979	0.021	0	0.011	39742	0.00525
mbs061_merged.2files.240221	mbv330_merged.2files.160221	0.988	0.012	0	0.006	39753	0.003
mbs161_merged.3files.230221	mbv111_merged.2files.040221	0.994	0.003	0.003	0.005	39770	0.00225
grt061_merged.2files.230321	mbv020_merged.3files.020221	0.986	0.014	0	0.007	39838	0.0035
kal009_merged.3files.230321	mbs061_merged.2files.240221	0.985	0.015	0	0.007	39851	0.00375
fjk545_merged.3files.130421	mbv172_merged.3files.050221	0.987	0.01	0.002	0.007	39866	0.0035
kal009_merged.3files.230321	mbv260_merged.3files.050221	0.988	0.004	0.008	0.01	39867	0.005
mbs121_merged.4files.230221	mbv332_merged.3files.160221	0.988	0.012	0	0.006	39895	0.003
mbv210_merged.3files.050221	mbv341_merged.3files.160221	0.974	0.025	0	0.013	39901	0.00625
mbv020_merged.3files.020221	mbv114_merged.3files.040221	0.992	0.006	0.003	0.006	39930	0.003
mbs132_merged.4files.230221	mbv051_ARmerged.1file.180704	0.983	0.017	0	0.008	39955	0.00425
mbv141_merged.3files.040221	WES011_merged.9files.150421	0.988	0.012	0	0.006	40086	0.003
mbv121_merged.3files.040221	mbv332_merged.3files.160221	0.988	0.012	0	0.006	40095	0.003
mbv091_merged.3files.030221	mbv221_merged.3files.050221	0.986	0.014	0	0.007	40155	0.0035
mbv020_merged.3files.020221	nuf005_merged.6files.230321	0.985	0.014	0.001	0.008	40178	0.004
mbv260_merged.3files.050221	mbv330_merged.2files.160221	0.99	0.008	0.002	0.006	40224	0.003
mbv141_merged.3files.040221	mbv321_merged.5files.060221	0.977	0.022	0.001	0.012	40230	0.006
mbs011_merged.3files.220221	mbs071_merged.4files.230221	0.969	0.031	0	0.015	40237	0.00775
mbs071_merged.4files.230221	mbv161_merged.4files.050221	0.982	0.018	0	0.009	40247	0.0045
mbs071_merged.4files.230221	mbv121_merged.3files.040221	0.983	0.016	0	0.009	40328	0.004
mbv020_merged.3files.020221	mbv240_merged.4files.050221	0.989	0.01	0.001	0.006	40509	0.003
mbv020_merged.3files.020221	mbv123_merged.3files.040221	0.989	0.011	0	0.005	40553	0.00275
mbs071_merged.4files.230221	mbs121_merged.4files.230221	0.981	0.018	0.001	0.01	40595	0.005
mbv141_merged.3files.040221	WES010_merged.9files.150421	0.988	0.012	0	0.006	40664	0.003
fjk056_merged.5files.130421	mbv091_merged.3files.030221	0.985	0.015	0	0.007	40746	0.00375
mbv122_merged.3files.040221	nuf035_merged.5files.230321	0.987	0.013	0	0.007	40749	0.00325
mbv122_merged.3files.040221	mbv124_merged.3files.040221	0.984	0.015	0	0.008	40754	0.00375
kal009_merged.3files.230321	mbv330_merged.2files.160221	0.989	0.011	0	0.005	40820	0.00275
fjk534_merged.3files.130421	mbv100_merged.3files.030221	0.984	0.015	0.001	0.008	40836	0.00425
mbv020_merged.3files.020221	mbv113_merged.3files.040221	0.992	0.008	0	0.004	40970	0.002
mbv210_merged.3files.050221	wes009_merged.9files.140421	0.993	0	0.007	0.007	40978	0.0035
mbv020_merged.3files.020221	mbv331_merged.3files.160221	0.985	0.015	0	0.008	40985	0.00375
mbv121_merged.3files.040221	mbv340_merged.3files.160221	0.982	0.016	0.001	0.009	40996	0.0045
fjk545_merged.3files.130421	mbv091_merged.3files.030221	0.988	0.012	0	0.006	41040	0.003
mbv080_merged.3files.030221	mbv280_ARmerged.1file.190517	0.99	0.01	0	0.005	41059	0.0025
mbs051_merged.4files.220221	wes009_merged.9files.140421	0.984	0.016	0	0.008	41069	0.004
mbs011_merged.3files.220221	mbv340_merged.3files.160221	0.977	0.023	0	0.011	41106	0.00575
mbv020_merged.3files.020221	mbv291_merged.4files.050221	0.989	0.011	0	0.005	41219	0.00275
grt022_merged.2files.230321	mbv100_merged.3files.030221	0.96	0.039	0.001	0.02	41226	0.01025
mbv161_merged.4files.050221	mbv340_merged.3files.160221	0.985	0.014	0.001	0.008	41247	0.004
fjk533_merged.3files.130421	WES002_merged.9files.150421	0.989	0.011	0	0.005	41318	0.00275
mbs121_merged.4files.230221	mbv340_merged.3files.160221	0.988	0.009	0.002	0.007	41359	0.00325
fjk533_merged.3files.130421	mbv060_merged.3files.030221	0.986	0.014	0	0.007	41362	0.0035
mbs061_merged.2files.240221	mbv124_merged.3files.040221	0.982	0.018	0	0.009	41388	0.0045
mbv020_merged.3files.020221	stg018_merged.2files.230321	0.991	0.009	0	0.004	41428	0.00225
mbs061_merged.2files.240221	nuf035_merged.5files.230321	0.976	0.024	0	0.012	41436	0.006
mbv020_merged.3files.020221	mbv281_merged.3files.050221	0.984	0.016	0	0.008	41463	0.004
mbs082_merged.4files.230221	mbv100_merged.3files.030221	0.987	0.013	0	0.007	41471	0.00325
mbv020_merged.3files.020221	mbv090_merged.4files.030221	0.988	0.011	0	0.006	41499	0.00275
mbv172_merged.3files.050221	mbv201_merged.3files.050221	0.987	0.012	0.001	0.007	41607	0.0035
mbv020_merged.3files.020221	mbv110_merged.4files.030221	0.987	0.013	0	0.007	41613	0.00325
mbs172_merged.3files.230221	mbv010_merged.3files.020221	0.988	0.011	0.001	0.007	41617	0.00325
mbv210_merged.3files.050221	mbv221_merged.3files.050221	0.99	0.01	0	0.005	41640	0.0025
mbv071_merged.3files.030221	stl002_merged.4files.230321	0.98	0.02	0	0.01	41704	0.005
mbv020_merged.3files.020221	stg021_merged.4files.230321	0.986	0.013	0	0.007	41730	0.00325
mbv100_merged.3files.030221	wes014_merged.9files.140421	0.987	0.013	0	0.007	41757	0.00325
mbv124_merged.3files.040221	mbv260_merged.3files.050221	0.983	0.016	0.001	0.009	41833	0.0045
mbv010_merged.3files.020221	urm035_merged.2files.230321	0.981	0.009	0.01	0.015	41887	0.00725
mbv253_merged.3files.050221	WES012_merged.9files.150421	0.987	0.012	0	0.006	41896	0.003
mbv260_merged.3files.050221	nuf035_merged.5files.230321	0.985	0.015	0	0.008	41956	0.00375
grt036_merged.4files.230321	mbv020_merged.3files.020221	0.986	0.014	0	0.007	41968	0.0035
mbs172_merged.3files.230221	mbv051_ARmerged.1file.180704	0.989	0.011	0	0.006	42013	0.00275
mbv071_merged.3files.030221	mbv111_merged.2files.040221	0.984	0.016	0	0.008	42105	0.004
mbs051_merged.4files.220221	mbv221_merged.3files.050221	0.975	0.022	0.003	0.014	42146	0.007
fjk056_merged.5files.130421	mbv210_merged.3files.050221	0.987	0.008	0.005	0.009	42226	0.0045
bns012_merged.2files.230321	mbv020_merged.3files.020221	0.987	0.013	0	0.006	42250	0.00325
mbv101_merged.3files.030221	mbv141_merged.3files.040221	0.992	0.002	0.006	0.007	42252	0.0035
mbv341_merged.3files.160221	WES012_merged.9files.150421	0.981	0.019	0	0.009	42304	0.00475
grt060_merged.2files.230321	mbv020_merged.3files.020221	0.991	0.009	0	0.004	42346	0.00225
mbv080_merged.3files.030221	mbv143_merged.5files.050221	0.989	0.011	0	0.006	42415	0.00275
mbs011_merged.3files.220221	mbv173_merged.3files.050221	0.98	0.02	0	0.01	42420	0.005
fjk545_merged.3files.130421	mbv210_merged.3files.050221	0.981	0.018	0.001	0.01	42456	0.005
mbs161_merged.3files.230221	WES002_merged.9files.150421	0.987	0.013	0	0.006	42467	0.00325
mbv051_ARmerged.1file.180704	urm035_merged.2files.230321	0.991	0.009	0	0.005	42478	0.00225
mbv091_merged.3files.030221	mbv201_merged.3files.050221	0.981	0.018	0.001	0.01	42522	0.005
mbv124_merged.3files.040221	mbv330_merged.2files.160221	0.99	0.01	0	0.005	42526	0.0025
fjk065_merged.5files.230221	mbv332_merged.3files.160221	0.983	0.017	0	0.008	42547	0.00425
mbs072_merged.3files.230221	mbv020_merged.3files.020221	0.987	0.009	0.003	0.008	42638	0.00375
kal009_merged.3files.230321	nuf035_merged.5files.230321	0.977	0.022	0.001	0.012	42640	0.006
mbs052_merged.3files.220221	mbv080_merged.3files.030221	0.988	0.012	0	0.006	42647	0.003
kal009_merged.3files.230321	mbv124_merged.3files.040221	0.99	0.01	0	0.005	42652	0.0025
mbv100_merged.3files.030221	mbv150_merged.3files.050221	0.931	0.065	0.003	0.036	42654	0.01775
mbs032_merged.4files.220221	mbv100_merged.3files.030221	0.982	0.018	0	0.009	42680	0.0045
mbv161_merged.4files.050221	mbv173_merged.3files.050221	0.99	0.009	0.001	0.006	42706	0.00275
mbv010_merged.3files.020221	mbv030_merged.4files.020221	0.966	0.033	0.001	0.017	42711	0.00875
fjk545_merged.3files.130421	mbs051_merged.4files.220221	0.978	0.021	0.001	0.011	42752	0.00575
mbv080_merged.3files.030221	mbv211_merged.4files.050221	0.987	0.01	0.003	0.008	42791	0.004
mbs161_merged.3files.230221	mbv060_merged.3files.030221	0.986	0.014	0	0.007	42795	0.0035
mbv020_merged.3files.020221	mbv311_merged.3files.040321	0.984	0.015	0.001	0.008	42875	0.00425
mbs121_merged.4files.230221	mbv173_merged.3files.050221	0.989	0.011	0	0.005	42966	0.00275
mbs081_merged.3files.230221	mbv020_merged.3files.020221	0.989	0.01	0	0.005	42995	0.0025
fjk065_merged.5files.230221	mbs071_merged.4files.230221	0.983	0.017	0	0.009	43044	0.00425
mbv330_merged.2files.160221	nuf035_merged.5files.230321	0.988	0.012	0	0.006	43189	0.003
mbs022_merged.3files.220221	mbv100_merged.3files.030221	0.979	0.021	0	0.011	43213	0.00525
mbv020_merged.3files.020221	mbv252_merged.5files.050221	0.99	0.01	0	0.005	43225	0.0025
mbs031_merged.4files.220221	mbv020_merged.3files.020221	0.991	0.009	0	0.005	43303	0.00225
mbv121_merged.3files.040221	mbv173_merged.3files.050221	0.99	0.01	0	0.005	43373	0.0025
mbv120_merged.3files.040221	WES011_merged.9files.150421	0.988	0.007	0.005	0.009	43374	0.00425
mbv020_merged.3files.020221	WES005_merged.9files.150421	0.99	0.01	0	0.005	43385	0.0025
grt035_merged.4files.230321	mbv020_merged.3files.020221	0.987	0.013	0	0.006	43399	0.00325
mbv020_merged.3files.020221	wes056_merged.4files.140421	0.958	0.041	0.001	0.021	43469	0.01075
mbv172_merged.3files.050221	nuf018_merged.2files.230321	0.981	0.019	0	0.01	43519	0.00475
mbv020_merged.3files.020221	mbv310_merged.3files.160221	0.991	0.009	0	0.004	43564	0.00225
mbv020_merged.3files.020221	mbv160_merged.3files.050221	0.991	0.009	0	0.005	43598	0.00225
mbv020_merged.3files.020221	mbv190_merged.3files.050221	0.904	0.049	0.047	0.071	43606	0.03575
mbv020_merged.3files.020221	mbv070_merged.3files.040221	0.987	0.013	0	0.007	43636	0.00325
mbv020_merged.3files.020221	mbv191_merged.3files.160221	0.988	0.012	0	0.006	43649	0.003
fjk533_merged.3files.130421	mbv010_merged.3files.020221	0.99	0.01	0	0.005	43660	0.0025
mbv030_merged.4files.020221	mbv051_ARmerged.1file.180704	0.986	0.014	0	0.007	43702	0.0035
mbv080_merged.3files.030221	stg020_merged.4files.230321	0.986	0.014	0	0.007	43702	0.0035
fjk056_merged.5files.130421	mbs051_merged.4files.220221	0.982	0.018	0	0.009	43703	0.0045
mbv020_merged.3files.020221	mbv251_merged.3files.160221	0.988	0.011	0.001	0.006	43722	0.00325
mbv020_merged.3files.020221	mbv250_merged.3files.160221	0.977	0.023	0	0.012	43785	0.00575
nuf054_merged.2files.230321	WES011_merged.9files.150421	0.989	0.011	0	0.006	43806	0.00275
fjk065_merged.5files.230221	mbv340_merged.3files.160221	0.989	0.004	0.007	0.009	43815	0.0045
mbv020_merged.3files.020221	mbv040_merged.5files.230221	0.99	0.01	0	0.005	43821	0.0025
mbv020_merged.3files.020221	mbv180_merged.3files.050221	0.883	0.004	0.114	0.115	43824	0.058
fjk531_merged.all.140421	mbv020_merged.3files.020221	0.989	0.011	0	0.006	43840	0.00275
mbs051_merged.4files.220221	mbv201_merged.3files.050221	0.989	0.003	0.007	0.009	43843	0.00425
fjk533_merged.3files.130421	mbv051_ARmerged.1file.180704	0.991	0.005	0.004	0.007	43857	0.00325
fjk109_merged.3files.130421	mbv100_merged.3files.030221	0.991	0.006	0.004	0.006	43863	0.0035
mbv020_merged.3files.020221	mbv270_merged.5files.160221	0.99	0.01	0	0.005	43873	0.0025
mbv020_merged.3files.020221	nuf001_merged.9files.230321	0.984	0.016	0	0.008	43881	0.004
mbv020_merged.3files.020221	mbv200_merged.7files.160221	0.991	0.008	0.001	0.005	43895	0.0025
mbv020_merged.3files.020221	wes007_mbv320_merged.21files.150421	0.991	0.008	0	0.004	43912	0.002
kal006_merged.17files.200421	mbv020_merged.3files.020221	0.991	0.009	0	0.005	43914	0.00225
mbv020_merged.3files.020221	WES004_merged.21files.150421	0.987	0.013	0	0.007	43915	0.00325
mbv201_merged.3files.050221	mbv210_merged.3files.050221	0.992	0.004	0.004	0.006	43987	0.003
mbv321_merged.5files.060221	nuf054_merged.2files.230321	0.986	0.014	0	0.007	43992	0.0035
mbv321_merged.5files.060221	wes006_mbv131_merged.13files_newMK.150421	0.987	0.013	0	0.007	44016	0.00325
mbv120_merged.3files.040221	WES010_merged.9files.150421	0.991	0.009	0	0.004	44093	0.00225
mbv120_merged.3files.040221	mbv321_merged.5files.060221	0.976	0.023	0	0.012	44185	0.00575
nuf054_merged.2files.230321	WES010_merged.9files.150421	0.99	0.01	0	0.005	44241	0.0025
mbs132_merged.4files.230221	mbv080_merged.3files.030221	0.986	0.014	0	0.007	44306	0.0035
gtm021_merged.2files.230321	mbv100_merged.3files.030221	0.993	0.004	0.003	0.005	44611	0.0025
mbv122_merged.3files.040221	mbv280_ARmerged.1file.190517	0.987	0.012	0	0.006	44623	0.003
mbv091_merged.3files.030221	nuf018_merged.2files.230321	0.987	0.013	0	0.007	44664	0.00325
mbv071_merged.3files.030221	WES002_merged.9files.150421	0.99	0.01	0	0.005	44809	0.0025
mbv221_merged.3files.050221	WES012_merged.9files.150421	0.988	0.012	0.001	0.006	44881	0.0035
mbv124_merged.3files.040221	nuf035_merged.5files.230321	0.979	0.021	0	0.011	44983	0.00525
mbs082_merged.4files.230221	WES011_merged.9files.150421	0.981	0.019	0	0.009	45011	0.00475
mbv021_ARmerged.1file.180719	mbv100_merged.3files.030221	0.984	0.015	0.001	0.008	45035	0.00425
mbs011_merged.3files.220221	stl002_merged.4files.230321	0.981	0.018	0.002	0.01	45187	0.0055
grt022_merged.2files.230321	WES011_merged.9files.150421	0.987	0.012	0.001	0.007	45192	0.0035
mbs011_merged.3files.220221	mbv111_merged.2files.040221	0.987	0.013	0	0.007	45278	0.00325
wes006_mbv131_merged.13files_newMK.150421	WES010_merged.9files.150421	0.841	0.094	0.064	0.111	45323	0.0555
mbv101_merged.3files.030221	wes006_mbv131_merged.13files_newMK.150421	0.985	0.015	0	0.008	45328	0.00375
fjk056_merged.5files.130421	WES012_merged.9files.150421	0.984	0.009	0.007	0.011	45329	0.00575
mbs082_merged.4files.230221	mbv321_merged.5files.060221	0.992	0.008	0	0.004	45329	0.002
mbv060_merged.3files.030221	mbv071_merged.3files.030221	0.978	0.022	0	0.011	45490	0.0055
grt022_merged.2files.230321	mbv321_merged.5files.060221	0.989	0.011	0	0.006	45508	0.00275
mbs082_merged.4files.230221	WES010_merged.9files.150421	0.989	0.005	0.006	0.008	45518	0.00425
fjk534_merged.3files.130421	WES010_merged.9files.150421	0.99	0.01	0	0.005	45557	0.0025
mbv111_merged.2files.040221	mbv161_merged.4files.050221	0.992	0.008	0	0.004	45639	0.002
mbv253_merged.3files.050221	mbv332_merged.3files.160221	0.986	0.014	0	0.007	45702	0.0035
mbv161_merged.4files.050221	stl002_merged.4files.230321	0.989	0.011	0	0.006	45711	0.00275
mbv260_merged.3files.050221	mbv280_ARmerged.1file.190517	0.986	0.014	0	0.007	45712	0.0035
grt022_merged.2files.230321	WES010_merged.9files.150421	0.987	0.012	0	0.006	45750	0.003
mbs061_merged.2files.240221	mbv280_ARmerged.1file.190517	0.982	0.018	0	0.009	45766	0.0045
mbv101_merged.3files.030221	mbv120_merged.3files.040221	0.987	0.012	0	0.006	45902	0.003
wes009_merged.9files.140421	WES012_merged.9files.150421	0.771	0.211	0.017	0.123	45907	0.06125
mbs161_merged.3files.230221	mbv010_merged.3files.020221	0.993	0.002	0.006	0.007	45925	0.0035
mbs071_merged.4files.230221	mbv253_merged.3files.050221	0.988	0.01	0.002	0.007	45944	0.0035
wes006_mbv131_merged.13files_newMK.150421	WES011_merged.9files.150421	0.672	0.272	0.056	0.192	46017	0.096
mbv101_merged.3files.030221	nuf054_merged.2files.230321	0.984	0.016	0	0.008	46049	0.004
mbv321_merged.5files.060221	wes014_merged.9files.140421	0.98	0.02	0	0.01	46084	0.005
fjk545_merged.3files.130421	WES012_merged.9files.150421	0.977	0.023	0	0.011	46122	0.00575
mbv100_merged.3files.030221	mbv181_merged.3files.050221	0.983	0.016	0	0.009	46158	0.004
mbv141_merged.3files.040221	mbv172_merged.3files.050221	0.988	0.012	0	0.006	46159	0.003
fjk065_merged.5files.230221	mbv173_merged.3files.050221	0.989	0.011	0	0.006	46203	0.00275
mbs172_merged.3files.230221	mbv080_merged.3files.030221	0.985	0.015	0	0.008	46237	0.00375
mbs121_merged.4files.230221	stl002_merged.4files.230321	0.991	0.003	0.006	0.008	46242	0.00375
mbv210_merged.3files.050221	nuf018_merged.2files.230321	0.982	0.018	0	0.009	46266	0.0045
fjk534_merged.3files.130421	WES011_merged.9files.150421	0.991	0.009	0	0.005	46309	0.00225
mbv332_merged.3files.160221	mbv341_merged.3files.160221	0.644	0.348	0.008	0.182	46387	0.091
mbs121_merged.4files.230221	mbv111_merged.2files.040221	0.991	0.009	0	0.005	46470	0.00225
mbv121_merged.3files.040221	stl002_merged.4files.230321	0.981	0.012	0.007	0.013	46579	0.0065
mbs071_merged.4files.230221	mbv341_merged.3files.160221	0.989	0.011	0	0.005	46631	0.00275
mbs051_merged.4files.220221	nuf018_merged.2files.230321	0.991	0.001	0.008	0.008	46634	0.00425
fjk363_merged.5files.130421	mbv100_merged.3files.030221	0.98	0.019	0.001	0.011	46640	0.00525
kal009_merged.3files.230321	mbv280_ARmerged.1file.190517	0.981	0.019	0	0.009	46762	0.00475
gtm127_merged.8files.230321	mbv100_merged.3files.030221	0.993	0.003	0.004	0.005	46763	0.00275
fjk534_merged.3files.130421	mbv101_merged.3files.030221	0.989	0.011	0	0.006	46764	0.00275
mbs052_merged.3files.220221	mbv122_merged.3files.040221	0.986	0.014	0	0.007	46790	0.0035
fjk534_merged.3files.130421	mbv321_merged.5files.060221	0.987	0.012	0.001	0.007	46828	0.0035
mbv150_merged.3files.050221	WES011_merged.9files.150421	0.987	0.013	0	0.007	46835	0.00325
mbs032_merged.4files.220221	WES010_merged.9files.150421	0.989	0.011	0	0.005	46853	0.00275
mbv111_merged.2files.040221	mbv121_merged.3files.040221	0.984	0.016	0	0.008	46876	0.004
mbv150_merged.3files.050221	mbv321_merged.5files.060221	0.986	0.013	0.001	0.007	46915	0.00375
mbv332_merged.3files.160221	wes009_merged.9files.140421	0.989	0.011	0	0.006	47031	0.00275
mbv201_merged.3files.050221	WES012_merged.9files.150421	0.994	0.001	0.005	0.006	47047	0.00275
mbv080_merged.3files.030221	urm035_merged.2files.230321	0.989	0.011	0	0.006	47050	0.00275
mbs161_merged.3files.230221	mbv051_ARmerged.1file.180704	0.986	0.014	0	0.007	47074	0.0035
WES011_merged.9files.150421	wes014_merged.9files.140421	0.841	0.152	0.007	0.083	47106	0.0415
mbv030_merged.4files.020221	mbv080_merged.3files.030221	0.985	0.015	0	0.007	47115	0.00375
mbv280_ARmerged.1file.190517	mbv330_merged.2files.160221	0.988	0.012	0	0.006	47120	0.003
mbv122_merged.3files.040221	stg020_merged.4files.230321	0.989	0.011	0	0.006	47141	0.00275
mbv122_merged.3files.040221	mbv143_merged.5files.050221	0.989	0.009	0.003	0.007	47148	0.00375
mbv150_merged.3files.050221	WES010_merged.9files.150421	0.983	0.017	0	0.009	47169	0.00425
mbs032_merged.4files.220221	WES011_merged.9files.150421	0.986	0.014	0	0.007	47178	0.0035
mbv122_merged.3files.040221	mbv211_merged.4files.050221	0.985	0.015	0	0.007	47200	0.00375
mbs022_merged.3files.220221	WES011_merged.9files.150421	0.989	0.011	0	0.006	47206	0.00275
mbv100_merged.3files.030221	mbv142_merged.3files.040221	0.982	0.018	0	0.009	47225	0.0045
mbs032_merged.4files.220221	mbv321_merged.5files.060221	0.981	0.018	0.001	0.01	47534	0.005
mbs022_merged.3files.220221	WES010_merged.9files.150421	0.987	0.013	0	0.006	47553	0.00325
mbv253_merged.3files.050221	mbv340_merged.3files.160221	0.987	0.011	0.002	0.008	47565	0.00375
fjk109_merged.3files.130421	WES011_merged.9files.150421	0.986	0.014	0	0.007	47662	0.0035
mbs042_merged.5files.220221	mbv100_merged.3files.030221	0.985	0.011	0.004	0.009	47683	0.00475
mbs071_merged.4files.230221	wes009_merged.9files.140421	0.987	0.013	0.001	0.007	47771	0.00375
mbv091_merged.3files.030221	mbv141_merged.3files.040221	0.984	0.016	0	0.008	47791	0.004
mbs052_merged.3files.220221	mbv260_merged.3files.050221	0.988	0.011	0.001	0.007	47834	0.00325
grt022_merged.2files.230321	mbv101_merged.3files.030221	0.989	0.001	0.009	0.01	47845	0.00475
mbs082_merged.4files.230221	mbv101_merged.3files.030221	0.973	0.026	0.001	0.014	47890	0.007
mbs061_merged.2files.240221	mbv143_merged.5files.050221	0.986	0.014	0	0.007	47908	0.0035
mbv143_merged.5files.050221	mbv260_merged.3files.050221	0.989	0.008	0.002	0.006	47917	0.003
fjk109_merged.3files.130421	mbv321_merged.5files.060221	0.986	0.014	0	0.007	48026	0.0035
fjk533_merged.3files.130421	mbv080_merged.3files.030221	0.992	0.008	0	0.004	48051	0.002
mbs022_merged.3files.220221	mbv321_merged.5files.060221	0.977	0.023	0	0.012	48110	0.00575
fjk109_merged.3files.130421	WES010_merged.9files.150421	0.99	0.01	0	0.005	48129	0.0025
mbv340_merged.3files.160221	mbv341_merged.3files.160221	0.959	0.026	0.015	0.028	48164	0.014
mbv221_merged.3files.050221	mbv332_merged.3files.160221	0.988	0.012	0	0.006	48172	0.003
mbs052_merged.3files.220221	mbs061_merged.2files.240221	0.984	0.016	0	0.008	48193	0.004
mbv101_merged.3files.030221	wes014_merged.9files.140421	0.982	0.018	0	0.009	48237	0.0045
mbs061_merged.2files.240221	stg020_merged.4files.230321	0.987	0.009	0.004	0.008	48244	0.00425
mbs132_merged.4files.230221	mbv122_merged.3files.040221	0.991	0.005	0.003	0.006	48261	0.00275
fjk056_merged.5files.130421	mbv332_merged.3files.160221	0.983	0.017	0	0.008	48310	0.00425
mbv211_merged.4files.050221	mbv260_merged.3files.050221	0.975	0.025	0	0.012	48321	0.00625
WES010_merged.9files.150421	wes014_merged.9files.140421	0.765	0.198	0.037	0.136	48363	0.068
mbs052_merged.3files.220221	mbv330_merged.2files.160221	0.989	0.011	0	0.006	48545	0.00275
kal009_merged.3files.230321	mbv143_merged.5files.050221	0.986	0.014	0	0.007	48546	0.0035
mbs061_merged.2files.240221	mbv211_merged.4files.050221	0.99	0	0.009	0.009	48574	0.0045
mbs011_merged.3files.220221	WES002_merged.9files.150421	0.989	0.011	0.001	0.006	48602	0.00325
mbv260_merged.3files.050221	stg020_merged.4files.230321	0.989	0.011	0	0.005	48603	0.00275
mbv161_merged.4files.050221	WES002_merged.9files.150421	0.982	0.017	0.001	0.009	48642	0.00475
mbv124_merged.3files.040221	mbv280_ARmerged.1file.190517	0.985	0.015	0	0.008	48695	0.00375
mbs071_merged.4files.230221	mbv221_merged.3files.050221	0.98	0.02	0	0.01	48703	0.005
mbv143_merged.5files.050221	mbv330_merged.2files.160221	0.988	0.012	0	0.006	48761	0.003
mbv101_merged.3files.030221	mbv150_merged.3files.050221	0.987	0.013	0	0.007	48931	0.00325
mbv211_merged.4files.050221	mbv330_merged.2files.160221	0.982	0.018	0	0.009	48934	0.0045
mbv340_merged.3files.160221	wes009_merged.9files.140421	0.987	0.012	0.001	0.007	49053	0.0035
kal009_merged.3files.230321	stg020_merged.4files.230321	0.977	0.023	0	0.012	49110	0.00575
fjk056_merged.5files.130421	mbs071_merged.4files.230221	0.989	0.007	0.005	0.008	49154	0.00425
mbs011_merged.3files.220221	mbv060_merged.3files.030221	0.985	0.015	0	0.007	49156	0.00375
mbs132_merged.4files.230221	mbv260_merged.3files.050221	0.989	0.011	0	0.006	49175	0.00275
kal009_merged.3files.230321	mbs052_merged.3files.220221	0.987	0.013	0	0.006	49186	0.00325
kal009_merged.3files.230321	mbv211_merged.4files.050221	0.987	0.008	0.006	0.01	49193	0.005
mbv172_merged.3files.050221	wes006_mbv131_merged.13files_newMK.150421	0.989	0.011	0	0.006	49325	0.00275
mbs032_merged.4files.220221	mbv101_merged.3files.030221	0.98	0.02	0	0.01	49328	0.005
mbs121_merged.4files.230221	WES002_merged.9files.150421	0.983	0.016	0.002	0.01	49404	0.005
mbv021_ARmerged.1file.180719	WES011_merged.9files.150421	0.986	0.011	0.003	0.008	49418	0.00425
nuf018_merged.2files.230321	WES012_merged.9files.150421	0.988	0.012	0	0.006	49457	0.003
mbv173_merged.3files.050221	mbv253_merged.3files.050221	0.98	0.02	0	0.01	49462	0.005
mbv141_merged.3files.040221	mbv210_merged.3files.050221	0.977	0.023	0	0.011	49474	0.00575
mbv010_merged.3files.020221	mbv071_merged.3files.030221	0.98	0.019	0	0.01	49518	0.00475
mbs061_merged.2files.240221	mbs132_merged.4files.230221	0.988	0.009	0.003	0.008	49528	0.00375
mbv120_merged.3files.040221	mbv172_merged.3files.050221	0.991	0.009	0	0.005	49572	0.00225
mbv280_ARmerged.1file.190517	nuf035_merged.5files.230321	0.979	0.021	0	0.011	49613	0.00525
mbv021_ARmerged.1file.180719	mbv321_merged.5files.060221	0.981	0.017	0.001	0.01	49671	0.00475
mbv121_merged.3files.040221	WES002_merged.9files.150421	0.989	0.011	0	0.006	49710	0.00275
fjk065_merged.5files.230221	stl002_merged.4files.230321	0.985	0.015	0	0.008	49721	0.00375
fjk534_merged.3files.130421	mbv172_merged.3files.050221	0.99	0.01	0	0.005	49769	0.0025
fjk065_merged.5files.230221	mbv111_merged.2files.040221	0.99	0.01	0	0.005	49797	0.0025
mbs022_merged.3files.220221	mbv101_merged.3files.030221	0.978	0.014	0.008	0.015	49814	0.0075
mbv060_merged.3files.030221	mbv161_merged.4files.050221	0.979	0.021	0	0.01	49854	0.00525
gtm021_merged.2files.230321	WES010_merged.9files.150421	0.991	0.009	0	0.005	49913	0.00225
mbv060_merged.3files.030221	mbv121_merged.3files.040221	0.99	0.006	0.004	0.007	49923	0.0035
mbv173_merged.3files.050221	mbv341_merged.3files.160221	0.983	0.016	0.001	0.009	49932	0.0045
mbs172_merged.3files.230221	mbv122_merged.3files.040221	0.986	0.013	0	0.007	49977	0.00325
mbs121_merged.4files.230221	mbv060_merged.3files.030221	0.989	0.011	0	0.006	50009	0.00275
fjk545_merged.3files.130421	mbv332_merged.3files.160221	0.988	0.012	0	0.006	50020	0.003
mbs051_merged.4files.220221	mbv141_merged.3files.040221	0.986	0.014	0	0.007	50033	0.0035
mbv330_merged.2files.160221	stg020_merged.4files.230321	0.986	0.014	0	0.007	50139	0.0035
mbs132_merged.4files.230221	mbv330_merged.2files.160221	0.983	0.017	0	0.009	50149	0.00425
fjk545_merged.3files.130421	mbs071_merged.4files.230221	0.984	0.016	0	0.008	50240	0.004
mbv221_merged.3files.050221	mbv340_merged.3files.160221	0.982	0.017	0.001	0.009	50241	0.00475
fjk056_merged.5files.130421	mbv340_merged.3files.160221	0.986	0.013	0	0.007	50262	0.00325
mbv100_merged.3files.030221	nuf030_merged.2files.230321	0.988	0.011	0.001	0.006	50319	0.00325
fjk109_merged.3files.130421	mbv101_merged.3files.030221	0.989	0.011	0	0.005	50372	0.00275
kal009_merged.3files.230321	mbs132_merged.4files.230221	0.984	0.014	0.002	0.009	50457	0.0045
mbv021_ARmerged.1file.180719	WES010_merged.9files.150421	0.981	0.016	0.003	0.011	50504	0.0055
mbv181_merged.3files.050221	WES011_merged.9files.150421	0.986	0.012	0.002	0.008	50631	0.004
gtm021_merged.2files.230321	WES011_merged.9files.150421	0.989	0.008	0.003	0.007	50724	0.0035
mbv172_merged.3files.050221	nuf054_merged.2files.230321	0.99	0.01	0	0.005	50734	0.0025
mbv181_merged.3files.050221	WES010_merged.9files.150421	0.982	0.018	0	0.009	50848	0.0045
mbv051_ARmerged.1file.180704	mbv071_merged.3files.030221	0.985	0.014	0	0.008	50851	0.0035
mbs052_merged.3files.220221	nuf035_merged.5files.230321	0.981	0.019	0.001	0.01	50931	0.00525
gtm021_merged.2files.230321	mbv101_merged.3files.030221	0.988	0.012	0	0.006	50960	0.003
fjk363_merged.5files.130421	WES011_merged.9files.150421	0.991	0.007	0.002	0.006	51097	0.00275
mbv173_merged.3files.050221	wes009_merged.9files.140421	0.987	0.013	0	0.006	51110	0.00325
fjk363_merged.5files.130421	mbv321_merged.5files.060221	0.978	0.02	0.002	0.012	51221	0.006
mbv181_merged.3files.050221	mbv321_merged.5files.060221	0.983	0.017	0	0.009	51239	0.00425
mbv091_merged.3files.030221	wes006_mbv131_merged.13files_newMK.150421	0.975	0.025	0	0.013	51272	0.00625
mbv211_merged.4files.050221	nuf035_merged.5files.230321	0.975	0.025	0	0.013	51284	0.00625
mbv124_merged.3files.040221	mbv143_merged.5files.050221	0.982	0.018	0	0.009	51291	0.0045
mbv124_merged.3files.040221	mbv211_merged.4files.050221	0.985	0.014	0.002	0.009	51405	0.0045
gtm021_merged.2files.230321	mbv321_merged.5files.060221	0.99	0.006	0.004	0.007	51429	0.0035
mbs052_merged.3files.220221	mbv124_merged.3files.040221	0.987	0.012	0.001	0.007	51440	0.0035
mbv091_merged.3files.030221	mbv120_merged.3files.040221	0.977	0.023	0	0.012	51508	0.00575
mbv122_merged.3files.040221	urm035_merged.2files.230321	0.983	0.016	0.001	0.009	51560	0.0045
mbv201_merged.3files.050221	mbv332_merged.3files.160221	0.99	0.01	0	0.005	51583	0.0025
fjk545_merged.3files.130421	mbv340_merged.3files.160221	0.982	0.018	0	0.009	51675	0.0045
mbs161_merged.3files.230221	mbv080_merged.3files.030221	0.987	0.013	0	0.006	51753	0.00325
mbs061_merged.2files.240221	mbs172_merged.3files.230221	0.983	0.015	0.002	0.009	51817	0.00475
fjk363_merged.5files.130421	WES010_merged.9files.150421	0.989	0.011	0	0.006	51827	0.00275
mbv030_merged.4files.020221	mbv122_merged.3files.040221	0.99	0.01	0	0.005	51832	0.0025
mbv091_merged.3files.030221	nuf054_merged.2files.230321	0.985	0.014	0.001	0.008	51833	0.004
mbv142_merged.3files.040221	WES011_merged.9files.150421	0.987	0.01	0.003	0.008	51877	0.004
mbv143_merged.5files.050221	nuf035_merged.5files.230321	0.988	0.01	0.003	0.007	51884	0.004
mbs071_merged.4files.230221	mbv201_merged.3files.050221	0.987	0.013	0	0.006	51968	0.00325
mbs172_merged.3files.230221	mbv260_merged.3files.050221	0.988	0.012	0	0.006	51972	0.003
mbv142_merged.3files.040221	WES010_merged.9files.150421	0.989	0.011	0	0.005	51973	0.00275
gtm127_merged.8files.230321	WES010_merged.9files.150421	0.99	0.01	0	0.005	52084	0.0025
mbv142_merged.3files.040221	mbv321_merged.5files.060221	0.992	0.008	0.001	0.004	52141	0.0025
mbv173_merged.3files.050221	mbv221_merged.3files.050221	0.99	0.01	0	0.005	52143	0.0025
grt022_merged.2files.230321	mbv172_merged.3files.050221	0.99	0.009	0.001	0.006	52230	0.00275
mbv021_ARmerged.1file.180719	mbv101_merged.3files.030221	0.98	0.018	0.002	0.011	52291	0.0055
mbs042_merged.5files.220221	WES011_merged.9files.150421	0.987	0.013	0	0.007	52305	0.00325
mbv124_merged.3files.040221	stg020_merged.4files.230321	0.985	0.015	0	0.007	52328	0.00375
fjk056_merged.5files.130421	mbv173_merged.3files.050221	0.988	0.012	0	0.006	52339	0.003
fjk065_merged.5files.230221	WES002_merged.9files.150421	0.993	0.003	0.004	0.006	52411	0.00275
mbs082_merged.4files.230221	mbv172_merged.3files.050221	0.982	0.016	0.002	0.01	52430	0.005
mbv100_merged.3files.030221	WES008_merged.9files.150421	0.986	0.014	0	0.007	52445	0.0035
gtm127_merged.8files.230321	WES011_merged.9files.150421	0.98	0.019	0.001	0.01	52539	0.00525
mbs172_merged.3files.230221	mbv330_merged.2files.160221	0.99	0.01	0	0.005	52590	0.0025
mbs132_merged.4files.230221	nuf035_merged.5files.230321	0.985	0.015	0	0.008	52691	0.00375
mbs042_merged.5files.220221	WES010_merged.9files.150421	0.989	0.011	0	0.005	52699	0.00275
mbv260_merged.3files.050221	urm035_merged.2files.230321	0.989	0.011	0	0.005	52750	0.00275
mbv253_merged.3files.050221	stl002_merged.4files.230321	0.984	0.016	0	0.008	52810	0.004
mbv111_merged.2files.040221	mbv253_merged.3files.050221	0.969	0.03	0.001	0.016	52856	0.008
mbv100_merged.3files.030221	mbv290_merged.3files.050221	0.975	0.024	0.001	0.013	52863	0.0065
mbs132_merged.4files.230221	mbv124_merged.3files.040221	0.99	0.007	0.003	0.007	52881	0.00325
mbs061_merged.2files.240221	urm035_merged.2files.230321	0.989	0.011	0	0.006	52937	0.00275
mbs042_merged.5files.220221	mbv321_merged.5files.060221	0.986	0.014	0	0.007	52937	0.0035
mbv141_merged.3files.040221	WES012_merged.9files.150421	0.987	0.013	0	0.006	52948	0.00325
mbv172_merged.3files.050221	wes014_merged.9files.140421	0.992	0.008	0	0.004	52963	0.002
fjk533_merged.3files.130421	mbv122_merged.3files.040221	0.987	0.013	0	0.006	52988	0.00325
mbv101_merged.3files.030221	mbv181_merged.3files.050221	0.977	0.022	0.001	0.012	53130	0.006
mbv210_merged.3files.050221	wes006_mbv131_merged.13files_newMK.150421	0.985	0.015	0	0.008	53175	0.00375
mbv010_merged.3files.020221	mbv161_merged.4files.050221	0.964	0.036	0.001	0.019	53211	0.0095
gtm127_merged.8files.230321	mbv321_merged.5files.060221	0.986	0.013	0.001	0.008	53268	0.00375
mbs011_merged.3files.220221	mbv010_merged.3files.020221	0.986	0.013	0	0.007	53311	0.00325
mbs032_merged.4files.220221	mbv172_merged.3files.050221	0.987	0.013	0	0.007	53315	0.00325
mbv030_merged.4files.020221	mbv260_merged.3files.050221	0.982	0.018	0	0.009	53327	0.0045
kal009_merged.3files.230321	mbs172_merged.3files.230221	0.988	0.011	0.001	0.007	53392	0.00325
mbs061_merged.2files.240221	mbv030_merged.4files.020221	0.986	0.005	0.009	0.012	53496	0.00575
fjk065_merged.5files.230221	mbv060_merged.3files.030221	0.985	0.015	0	0.008	53520	0.00375
fjk363_merged.5files.130421	mbv101_merged.3files.030221	0.983	0.017	0	0.009	53591	0.00425
mbv111_merged.2files.040221	mbv341_merged.3files.160221	0.991	0.009	0	0.005	53601	0.00225
mbv010_merged.3files.020221	mbv121_merged.3files.040221	0.983	0.017	0	0.008	53615	0.00425
gtm127_merged.8files.230321	mbv101_merged.3files.030221	0.982	0.017	0	0.009	53654	0.00425
mbv201_merged.3files.050221	mbv340_merged.3files.160221	0.987	0.013	0	0.006	53712	0.00325
grt022_merged.2files.230321	mbv091_merged.3files.030221	0.987	0.013	0	0.007	53721	0.00325
mbv150_merged.3files.050221	mbv172_merged.3files.050221	0.992	0.008	0	0.004	53757	0.002
mbv341_merged.3files.160221	stl002_merged.4files.230321	0.982	0.016	0.003	0.01	53769	0.0055
mbv210_merged.3files.050221	nuf054_merged.2files.230321	0.977	0.022	0.001	0.012	53777	0.006
mbv120_merged.3files.040221	mbv210_merged.3files.050221	0.987	0.013	0	0.006	53816	0.00325
nuf035_merged.5files.230321	stg020_merged.4files.230321	0.98	0.02	0	0.01	53852	0.005
mbv330_merged.2files.160221	urm035_merged.2files.230321	0.988	0.012	0	0.006	53891	0.003
fjk534_merged.3files.130421	mbv091_merged.3files.030221	0.989	0.011	0	0.006	53895	0.00275
mbs022_merged.3files.220221	mbv172_merged.3files.050221	0.989	0.011	0	0.006	53907	0.00275
mbs051_merged.4files.220221	wes006_mbv131_merged.13files_newMK.150421	0.988	0.012	0	0.006	53948	0.003
gtm021_merged.2files.230321	mbv172_merged.3files.050221	0.987	0.013	0	0.006	53961	0.00325
fjk545_merged.3files.130421	mbv173_merged.3files.050221	0.989	0.011	0	0.006	53965	0.00275
mbs082_merged.4files.230221	mbv091_merged.3files.030221	0.986	0.014	0	0.007	54026	0.0035
mbv332_merged.3files.160221	nuf018_merged.2files.230321	0.985	0.015	0	0.007	54067	0.00375
mbs121_merged.4files.230221	mbv010_merged.3files.020221	0.989	0.011	0	0.006	54106	0.00275
kal009_merged.3files.230321	urm035_merged.2files.230321	0.976	0.024	0	0.012	54205	0.006
kls001_merged.8files.230321	mbv100_merged.3files.030221	0.985	0.014	0.001	0.008	54238	0.004
kal009_merged.3files.230321	mbv030_merged.4files.020221	0.981	0.019	0.001	0.01	54243	0.00525
mbv030_merged.4files.020221	mbv330_merged.2files.160221	0.99	0.01	0	0.005	54314	0.0025
mbv051_ARmerged.1file.180704	mbv121_merged.3files.040221	0.977	0.023	0	0.012	54337	0.00575
mbs051_merged.4files.220221	nuf054_merged.2files.230321	0.986	0.014	0	0.007	54384	0.0035
fjk533_merged.3files.130421	mbv260_merged.3files.050221	0.987	0.013	0	0.007	54399	0.00325
mbv051_ARmerged.1file.180704	mbv161_merged.4files.050221	0.981	0.019	0	0.01	54403	0.00475
mbv101_merged.3files.030221	mbv142_merged.3files.040221	0.989	0.011	0	0.006	54477	0.00275
mbs011_merged.3files.220221	mbv051_ARmerged.1file.180704	0.985	0.015	0	0.008	54481	0.00375
mbs172_merged.3files.230221	nuf035_merged.5files.230321	0.981	0.019	0	0.01	54503	0.00475
mbs051_merged.4files.220221	mbv120_merged.3files.040221	0.984	0.016	0	0.008	54506	0.004
mbs071_merged.4files.230221	nuf018_merged.2files.230321	0.984	0.015	0.001	0.008	54599	0.00425
fjk533_merged.3files.130421	mbs061_merged.2files.240221	0.986	0.014	0	0.007	54730	0.0035
mbv091_merged.3files.030221	wes014_merged.9files.140421	0.99	0.01	0	0.005	54731	0.0025
mbv100_merged.3files.030221	nuf029_merged.2files.230321	0.99	0.01	0	0.005	54791	0.0025
mbv100_merged.3files.030221	stg026_merged.9files.230321	0.987	0.012	0.001	0.007	54921	0.0035
mbs121_merged.4files.230221	mbv051_ARmerged.1file.180704	0.981	0.019	0.001	0.01	55002	0.00525
fjk109_merged.3files.130421	mbv172_merged.3files.050221	0.99	0.01	0	0.005	55033	0.0025
mbv100_merged.3files.030221	WES001_merged.9files.150421	0.986	0.014	0	0.007	55090	0.0035
fjk533_merged.3files.130421	mbv330_merged.2files.160221	0.991	0.009	0	0.005	55132	0.00225
mbv111_merged.2files.040221	wes009_merged.9files.140421	0.995	0.001	0.004	0.004	55225	0.00225
stl002_merged.4files.230321	wes009_merged.9files.140421	0.988	0.011	0	0.006	55266	0.00275
mbv071_merged.3files.030221	mbv080_merged.3files.030221	0.981	0.019	0	0.01	55282	0.00475
mbs042_merged.5files.220221	mbv101_merged.3files.030221	0.984	0.016	0	0.008	55304	0.004
mbv091_merged.3files.030221	mbv150_merged.3files.050221	0.984	0.007	0.009	0.013	55434	0.00625
fjk534_merged.3files.130421	mbv210_merged.3files.050221	0.987	0.012	0	0.006	55446	0.003
mbv221_merged.3files.050221	stl002_merged.4files.230321	0.987	0.013	0	0.006	55452	0.00325
mbs091_merged.3files.230221	mbv100_merged.3files.030221	0.988	0.012	0	0.006	55459	0.003
mbv173_merged.3files.050221	mbv201_merged.3files.050221	0.979	0.021	0	0.011	55631	0.00525
mbs172_merged.3files.230221	mbv124_merged.3files.040221	0.987	0.006	0.007	0.01	55634	0.005
mbs032_merged.4files.220221	mbv091_merged.3files.030221	0.978	0.021	0.001	0.011	55789	0.00575
mbv340_merged.3files.160221	nuf018_merged.2files.230321	0.991	0.009	0	0.004	55826	0.00225
mbv111_merged.2files.040221	mbv221_merged.3files.050221	0.988	0.012	0	0.006	55845	0.003
grt022_merged.2files.230321	mbv210_merged.3files.050221	0.989	0.011	0	0.006	55878	0.00275
mbs051_merged.4files.220221	mbs082_merged.4files.230221	0.986	0.014	0	0.007	55965	0.0035
mbv030_merged.4files.020221	nuf035_merged.5files.230321	0.99	0.001	0.008	0.009	55970	0.00425
fjk056_merged.5files.130421	stl002_merged.4files.230321	0.97	0.03	0	0.015	56105	0.0075
fjk056_merged.5files.130421	mbv111_merged.2files.040221	0.99	0.009	0.001	0.005	56141	0.00275
mbs082_merged.4files.230221	mbv210_merged.3files.050221	0.985	0.015	0	0.008	56191	0.00375
mbv253_merged.3files.050221	WES002_merged.9files.150421	0.988	0.005	0.007	0.01	56204	0.00475
mbv100_merged.3files.030221	nuf025_merged.3files.230321	0.984	0.016	0	0.008	56264	0.004
nuf030_merged.2files.230321	WES010_merged.9files.150421	0.989	0.011	0	0.006	56285	0.00275
grt022_merged.2files.230321	mbs051_merged.4files.220221	0.976	0.024	0	0.012	56292	0.006
mbv143_merged.5files.050221	mbv280_ARmerged.1file.190517	0.984	0.016	0	0.008	56312	0.004
mbv211_merged.4files.050221	mbv280_ARmerged.1file.190517	0.982	0.018	0	0.009	56320	0.0045
mbs022_merged.3files.220221	mbv091_merged.3files.030221	0.986	0.014	0	0.007	56360	0.0035
nuf030_merged.2files.230321	WES011_merged.9files.150421	0.986	0.014	0	0.007	56404	0.0035
mbv210_merged.3files.050221	wes014_merged.9files.140421	0.975	0.025	0	0.012	56423	0.00625
mbs052_merged.3files.220221	mbv280_ARmerged.1file.190517	0.984	0.014	0.002	0.009	56467	0.0045
mbs161_merged.3files.230221	mbv122_merged.3files.040221	0.989	0.011	0	0.006	56477	0.00275
mbv321_merged.5files.060221	nuf030_merged.2files.230321	0.988	0.012	0	0.006	56822	0.003
fjk109_merged.3files.130421	mbv091_merged.3files.030221	0.989	0.01	0	0.005	56849	0.0025
mbv124_merged.3files.040221	urm035_merged.2files.230321	0.987	0.013	0	0.007	56917	0.00325
fjk533_merged.3files.130421	kal009_merged.3files.230321	0.986	0.011	0.003	0.009	56964	0.00425
mbv030_merged.4files.020221	mbv124_merged.3files.040221	0.986	0.014	0	0.007	56991	0.0035
mbv341_merged.3files.160221	WES002_merged.9files.150421	0.989	0.011	0	0.006	56992	0.00275
mbv021_ARmerged.1file.180719	mbv172_merged.3files.050221	0.992	0.008	0	0.004	57087	0.002
mbv100_merged.3files.030221	nuf020_merged.2files.230321	0.988	0.012	0	0.006	57108	0.003
mbs051_merged.4files.220221	wes014_merged.9files.140421	0.986	0.014	0	0.007	57114	0.0035
mbv280_ARmerged.1file.190517	stg020_merged.4files.230321	0.981	0.017	0.002	0.01	57127	0.00525
gtm127_merged.8files.230321	mbv172_merged.3files.050221	0.985	0.015	0	0.008	57198	0.00375
mbv060_merged.3files.030221	mbv253_merged.3files.050221	0.984	0.015	0	0.008	57248	0.00375
fjk065_merged.5files.230221	mbv010_merged.3files.020221	0.978	0.021	0	0.011	57318	0.00525
mbv290_merged.3files.050221	WES011_merged.9files.150421	0.99	0.01	0	0.005	57530	0.0025
mbs132_merged.4files.230221	mbv280_ARmerged.1file.190517	0.993	0.003	0.004	0.005	57648	0.00275
mbv100_merged.3files.030221	mbv140_merged.4files.040221	0.954	0.044	0.002	0.024	57690	0.012
mbv150_merged.3files.050221	mbv210_merged.3files.050221	0.978	0.022	0	0.011	57704	0.0055
mbv141_merged.3files.040221	mbv332_merged.3files.160221	0.982	0.017	0	0.009	57728	0.00425
fjk534_merged.3files.130421	mbs051_merged.4files.220221	0.992	0.001	0.007	0.007	57736	0.00375
fjk533_merged.3files.130421	nuf035_merged.5files.230321	0.985	0.015	0	0.007	57804	0.00375
mbv060_merged.3files.030221	mbv341_merged.3files.160221	0.986	0.014	0	0.007	57875	0.0035
fjk545_merged.3files.130421	stl002_merged.4files.230321	0.984	0.015	0	0.008	57884	0.00375
mbv120_merged.3files.040221	WES012_merged.9files.150421	0.988	0.012	0	0.006	57893	0.003
mbv101_merged.3files.030221	nuf030_merged.2files.230321	0.984	0.016	0	0.008	57904	0.004
nuf054_merged.2files.230321	WES012_merged.9files.150421	0.985	0.015	0	0.008	57924	0.00375
mbs032_merged.4files.220221	mbv210_merged.3files.050221	0.983	0.017	0	0.008	57927	0.00425
fjk065_merged.5files.230221	mbv051_ARmerged.1file.180704	0.981	0.019	0	0.01	57935	0.00475
mbv172_merged.3files.050221	mbv181_merged.3files.050221	0.991	0.008	0.001	0.005	57986	0.0025
mbv100_merged.3files.030221	nuf002_merged.3files.230321	0.982	0.011	0.006	0.012	58032	0.00575
mbv290_merged.3files.050221	WES010_merged.9files.150421	0.986	0.013	0.001	0.008	58081	0.00375
mbv290_merged.3files.050221	mbv321_merged.5files.060221	0.979	0.021	0	0.011	58102	0.00525
mbv100_merged.3files.030221	mbv301_merged.3files.060221	0.984	0.016	0	0.008	58109	0.004
fjk545_merged.3files.130421	mbv111_merged.2files.040221	0.991	0.009	0	0.005	58122	0.00225
mbs161_merged.3files.230221	mbv260_merged.3files.050221	0.986	0.014	0	0.007	58124	0.0035
wes006_mbv131_merged.13files_newMK.150421	WES012_merged.9files.150421	0.955	0.022	0.023	0.034	58130	0.017
mbs061_merged.2files.240221	mbs161_merged.3files.230221	0.99	0.01	0	0.005	58144	0.0025
mbs051_merged.4files.220221	mbv150_merged.3files.050221	0.977	0.023	0	0.012	58179	0.00575
nuf035_merged.5files.230321	urm035_merged.2files.230321	0.976	0.023	0	0.012	58187	0.00575
mbs071_merged.4files.230221	mbv141_merged.3files.040221	0.989	0.011	0	0.005	58302	0.00275
mbs032_merged.4files.220221	mbs051_merged.4files.220221	0.986	0.014	0	0.007	58430	0.0035
mbv173_merged.3files.050221	nuf018_merged.2files.230321	0.99	0.01	0	0.005	58442	0.0025
mbs022_merged.3files.220221	mbv210_merged.3files.050221	0.975	0.022	0.003	0.014	58643	0.007
fjk533_merged.3files.130421	mbv124_merged.3files.040221	0.984	0.016	0	0.008	58648	0.004
mbv321_merged.5files.060221	WES008_merged.9files.150421	0.989	0.011	0	0.006	58693	0.00275
mbv021_ARmerged.1file.180719	mbv091_merged.3files.030221	0.985	0.01	0.005	0.01	58723	0.005
fjk363_merged.5files.130421	mbv172_merged.3files.050221	0.987	0.013	0	0.007	58917	0.00325
mbs052_merged.3files.220221	mbv143_merged.5files.050221	0.99	0.01	0	0.005	59024	0.0025
mbv143_merged.5files.050221	mbv211_merged.4files.050221	0.982	0.018	0	0.009	59052	0.0045
fjk109_merged.3files.130421	mbv210_merged.3files.050221	0.989	0.011	0	0.005	59055	0.00275
gtm021_merged.2files.230321	mbv091_merged.3files.030221	0.988	0.012	0	0.006	59087	0.003
mbs022_merged.3files.220221	mbs051_merged.4files.220221	0.987	0.006	0.007	0.01	59106	0.005
mbv111_merged.2files.040221	mbv201_merged.3files.050221	0.984	0.016	0	0.008	59148	0.004
kal009_merged.3files.230321	mbs161_merged.3files.230221	0.986	0.013	0	0.007	59161	0.00325
fjk109_merged.3files.130421	mbs051_merged.4files.220221	0.981	0.019	0	0.01	59168	0.00475
mbv142_merged.3files.040221	mbv172_merged.3files.050221	0.986	0.014	0	0.007	59200	0.0035
mbv221_merged.3files.050221	WES002_merged.9files.150421	0.984	0.016	0	0.008	59253	0.004
[truncated: 9,177 more rows]

## Sheet: Table S8. NgsRelate_EGDP_22chr
		Table S8. NgsRelate results based on autosomal SNP selection from EGDP. Used "snpsegdp_onlytv" dataset with "-minmaf 0.05 -doGlf 3 -minQ 30 -minmapq 30").
a	b	ida	idb	nSites	J9	J8	J7	J6	J5	J4	J3	J2	J1	rab	Fa	Fb	theta	inbred_relatedness_1_2	inbred_relatedness_2_1	fraternity	identity	zygosity	2of3_IDB	F_diff_a_b	loglh	nIter	bestoptimll	coverage	2dsfs	R0	R1	KING	2dsfs_loglike	2dsfsf_niter
24	106	mbs103	mbv300	6	0	0	0	0	0	0	0	0	1	0.999999	0.999999	0.999998	0.999999	0.999998	0.999998	0	0.999998	0.999998	1	0	-2.46108	62	-2.46109	4e-06	8.333333e-01,5.133375e-08,1.547307e-91,1.413449e-09,3.214573e-08,8.706542e-11,2.390791e-92,1.224393e-10,1.666666e-01	0	0.607019	0.274168	-2.70337	26
1	4	mbs111	mbv300	10	0	0	0	0	0	0	0	0	1	0.999999	0.999996	0.999998	0.999997	0.999995	0.999996	0	0.999994	0.999994	1	0	-4.15853	103	-4.15854	7e-06	7.999974e-01,2.154026e-06,9.784441e-84,1.323044e-07,6.881546e-07,1.950220e-07,4.696825e-76,1.924001e-07,1.999993e-01	0	0.257374	0.169912	-5.00404	27
2	36	fjk066	mbs010	3	0	0	0	0	0	0	0	0	1	0.999998	0.999997	0.999997	0.999997	0.999995	0.999995	0	0.999994	0.999994	1	0	-1.05551	127	-1.05551	2e-06	9.999995e-01,8.045405e-08,2.033493e-126,4.620593e-07,4.325158e-14,5.930937e-132,2.817154e-126,3.548771e-132,9.134233e-250	0	0	0	-1e-06	30
25	106	fjk952	mbs171	1	0	0	0	0	0	0	0	0	1	0.999999	0.999996	0.999997	0.999997	0.999995	0.999996	1e-06	0.999994	0.999996	1	0	-0.299523	134	-0.299523	1e-06	9.999995e-01,2.857432e-07,6.810858e-126,1.886289e-07,3.786924e-15,1.687191e-131,1.419183e-126,5.150289e-132,6.578912e-249	0	0	0	0	30
4	22	mbs010	mbs101	8	0	0	0	0	0	0	0	0	1	0.999998	0.999996	0.999996	0.999996	0.999994	0.999994	1e-06	0.999992	0.999993	1	0	-2.40029	155	-2.4003	6e-06	9.999986e-01,6.832986e-07,1.455098e-107,7.130970e-07,1.677203e-13,6.209786e-113,5.568320e-127,1.146806e-132,4.898004e-231	0	0	0	-6e-06	30
2	4	fjk952	mbv112	3	0	0	0	0	0	0	0	0	1	0.999998	0.99999	0.999996	0.999995	0.99999	0.999993	3e-06	0.99999	0.999993	1	0	-0.565486	199	-0.565489	2e-06	9.999995e-01,3.487572e-07,3.352303e-126,1.047532e-07,6.456106e-14,4.442057e-132,2.365228e-125,4.785991e-131,1.739815e-248	0	0	0	-1e-06	30
2	59	fjk952	mbs010	1	0	0	0	0	0	0	0	0	1	0.999998	0.999995	0.99999	0.999995	0.999992	0.999989	4e-06	0.999989	0.999993	1	0	-0.168355	215	-0.168356	1e-06	9.999994e-01,4.501602e-07,4.708130e-149,1.697295e-07,8.335064e-14,1.129430e-156,4.042926e-152,5.863927e-156,0.000000e+00	0	0	0	0	33
2	39	fjk952	mbv011	1	0	0	0	0	0	0	0	0	1	0.999996	0.999982	0.999977	0.999986	0.999977	0.999974	1.4e-05	0.999972	0.999986	1	0	-0.061594	614	-0.061594	1e-06	9.999988e-01,5.592641e-07,3.710385e-127,6.223148e-07,9.412977e-14,2.151164e-132,1.116687e-126,1.699264e-132,1.733180e-250	0	0	0	-1e-06	30
25	98	mbs111	mbv261	13	0.019515	0.013975	0.064695	0.067775	0.01038	0.051975	0.03255	0.06567	0.673465	0.777345	0.82366	0.81729	0.730771	0.68974	0.678655	0.130365	0.673465	0.80383	0.913622	-0.0079	-8.45644	22	-1	1e-05	6.929135e-01,3.311471e-11,3.404379e-166,1.526336e-01,3.414658e-06,3.071987e-13,6.653466e-06,1.195627e-03,1.532472e-01	1.9485	2.2e-05	-6.4e-05	-8.9322	51
1	59	fjk066	mbv112	10	0.012971	0.093047	0.12037	0.008928	0.012323	0.068235	0.031712	0.03452	0.617895	0.817815	0.752362	0.673666	0.723359	0.633751	0.624057	0.154889	0.617895	0.772784	0.901925	0.029653	-8.03066	26	-1	7e-06	6.786007e-01,1.222531e-06,2.005093e-44,4.279357e-02,2.744048e-07,3.774114e-07,6.485157e-02,2.750759e-02,1.862447e-01	236335	2e-06	-1.8449	-8.01819	23
4	98	mbs010	mbv261	10	0.055922	0.039706	0.043961	0.092243	0.048863	0.019871	0.031121	0.096285	0.572027	0.69583	0.719303	0.809418	0.643926	0.587587	0.596458	0.140246	0.572027	0.712273	0.868168	-0.036186	-7.22952	24	-1	7e-06	7.231400e-01,4.732905e-12,1.685562e-181,1.537143e-01,1.998241e-06,7.076841e-13,1.295379e-02,2.038119e-02,8.980875e-02	6482.59	1.1e-05	-0.148798	-6.39029	46
24	31	mbs103	mbs141	13	0.111328	0.039447	0.067713	0.07092	0.032519	0.108374	0.011011	0.018344	0.540344	0.660428	0.678074	0.662128	0.605827	0.54585	0.556604	0.086057	0.540344	0.626402	0.779302	0.018727	-13.3589	18	-1	1e-05	5.573836e-01,8.238464e-02,1.436101e-02,1.291882e-02,4.191259e-02,2.178330e-02,3.373942e-03,1.129610e-01,1.529212e-01	0.423141	0.169151	0.020526	-13.4113	19
36	90	mbs171	mbv222	9	0	1e-06	0.000166	0.011705	0.752426	0	0.000126	0.044163	0.191412	0.755994	0.235701	0.999706	0.567772	0.191476	0.567625	0.044329	0.191412	0.235741	0.994147	-0.005853	-6.45703	3570	-1	7e-06	6.784077e-01,3.010575e-11,7.437965e-165,1.987339e-01,2.470470e-06,5.391932e-12,2.226838e-03,1.903770e-02,1.015914e-01	901.382	1.1e-05	-0.020439	-6.15362	42
2	10	fjk952	mbs041	8	0.020936	0.054189	0.138189	0.036066	0.253256	0.00353	0.210567	0.038467	0.2448	0.757951	0.497365	0.57259	0.559353	0.350084	0.371428	0.176656	0.2448	0.421456	0.932172	-0.016268	-6.04758	26	-1	6e-06	7.618567e-01,4.638587e-07,1.672785e-55,2.262871e-01,3.131993e-08,9.565353e-55,1.185565e-02,4.482710e-08,3.462332e-55	378534	0	-0.104784	-3.01416	18
2	6	fjk952	mbs021	17	0.102489	0.004291	0.04468	0.093225	0.092097	0.093192	0.041954	0.096268	0.431804	0.579168	0.663218	0.713394	0.522243	0.452781	0.477853	0.140948	0.431804	0.572752	0.802157	-1.6e-05	-11.1546	26	-1	1.3e-05	7.995404e-01,1.656145e-01,3.484405e-02,7.762865e-07,2.057018e-07,1.153363e-07,9.077547e-107,9.634263e-107,3.792711e-106	169391	1e-06	-0.42078	-6.1575	26
126	127	fjk531	fjk533	343746	1e-06	0.025148	0.936211	0	0.038639	0	0	0	0	0.977765	0	0.03864	0.493712	0	0.01932	0.936212	0	0.936212	0.987425	0	-412594	106	-1	0.255324	5.681493e-01,2.766643e-03,1.012774e-07,1.464283e-02,3.358046e-01,4.672278e-03,1.392198e-06,1.108997e-03,7.285387e-02	4e-06	14.4792	0.483307	-443783	58
25	36	mbs111	mbs171	19	0.026766	0.213168	0.075898	0.006871	0.137711	0.114355	0.135243	0.026668	0.263319	0.650517	0.539585	0.434569	0.491037	0.33094	0.332174	0.102566	0.263319	0.365885	0.806037	0.053742	-17.6662	10	-1	1.4e-05	6.591710e-01,9.381740e-02,2.174569e-02,3.380552e-02,5.543836e-02,4.548595e-02,3.421793e-03,3.689590e-02,5.021841e-02	0.453972	0.235735	0.015904	-16.2248	18
4	31	mbs010	mbs141	17	0.06111	0.046982	0.313986	0.039723	0.206943	0.024875	0.131449	0.039436	0.135497	0.726768	0.331257	0.421599	0.473432	0.201222	0.238969	0.353423	0.135497	0.48892	0.883101	-0.007424	-10.4087	20	-1	1.3e-05	7.879981e-01,1.323492e-06,1.001426e-105,1.887071e-01,2.160373e-07,1.528310e-106,2.329317e-02,5.912549e-08,2.697700e-106	107820	1e-06	-0.246868	-6.15759	26
103	164	mbv282	mbv042	25	0.015541	0.053535	0.078624	0.093323	0.190667	0.052207	0.108457	0.144549	0.263097	0.592831	0.568311	0.691636	0.465354	0.317325	0.35843	0.223173	0.263097	0.48627	0.884926	-0.020558	-20.0038	14	-1	1.9e-05	5.835670e-01,1.300527e-01,3.768973e-03,1.217439e-01,4.212574e-02,1.349644e-03,1.270744e-03,1.465522e-02,1.014661e-01	0.119635	0.154397	0.091027	-22.3767	18
1	98	fjk066	mbv261	9	0.030175	0.058998	0.127281	0.101107	0.069287	0.07215	0.297644	0.051291	0.192067	0.624045	0.613153	0.413753	0.453923	0.340889	0.226711	0.178572	0.192067	0.37064	0.853698	-0.014478	-4.88551	20	-1	7e-06	8.744447e-01,5.578712e-07,1.629632e-149,2.888761e-02,2.624388e-07,6.197519e-150,9.666692e-02,3.942697e-09,2.974387e-151	368341	2e-06	-6.69236	-3.13949	33
2	90	fjk952	mbv222	5	0.043455	0.01312	0.376262	0.012448	0.335342	0.030292	0.131782	0.030525	0.026774	0.759939	0.219373	0.405088	0.451747	0.092665	0.194445	0.406787	0.026774	0.433561	0.928615	0.008922	-5.07805	14	-1	4e-06	5.002306e-01,1.995373e-01,1.302373e-02,9.043757e-08,8.574345e-07,1.744138e-01,2.294803e-44,3.026745e-07,1.127933e-01	15189.2	2e-06	-0.069652	-4.75135	22
24	28	mbs103	mbs122	34	0.119656	0.090411	0.157672	0.159976	0.099132	0.012502	0.065075	0.041055	0.254521	0.580554	0.373153	0.554684	0.438063	0.287059	0.304087	0.198727	0.254521	0.453248	0.748899	-0.073737	-35.3594	14	-1	2.5e-05	4.727807e-01,4.471780e-02,8.464755e-03,2.029105e-01,8.420294e-02,1.389991e-02,5.532557e-03,3.804583e-02,1.294450e-01	0.166233	0.268529	0.120108	-35.7771	18
90	103	mbv222	mbv282	19	0.059309	0.122633	0.185654	0.07453	0.123524	0.042564	0.078391	0.100509	0.212886	0.611291	0.43435	0.511449	0.437328	0.252081	0.274647	0.286163	0.212886	0.499049	0.820827	-0.015983	-14.8521	14	-1	1.4e-05	6.724436e-01,2.501730e-02,1.815847e-02,3.748613e-02,1.326276e-01,8.285506e-02,6.486486e-04,1.671948e-04,3.059592e-02	0.141804	0.807067	0.231299	-16.2247	22
39	55	mbv011	mbv100	346	0	0	0.001433	0.000297	0.002664	0	0.291556	0.423047	0.281004	0.503101	0.995606	0.707011	0.42883	0.426781	0.282336	0.42448	0.281004	0.705484	0.999852	-0.000148	-337.479	870	-1	0.000257	6.673991e-01,1.650614e-05,5.420386e-02,4.568643e-04,6.128123e-23,5.920452e-02,5.552331e-02,1.042002e-01,5.899561e-02	1.79055e+21	0	-1.33913	-358.434	307
69	100	mbv132	mbv271	82	0.000332	0	0	0.000106	0	0.211542	0.140892	0.312862	0.334266	0.439935	0.999562	0.647234	0.404712	0.404712	0.334266	0.312862	0.334266	0.647128	0.893844	0.105718	-77.7074	3866	-1	6.1e-05	6.458948e-01,7.396166e-02,2.398701e-02,9.657841e-05,1.277086e-05,1.011501e-05,7.023396e-02,1.277221e-01,5.808100e-02	7377.81	4.3e-05	-0.933668	-78.4814	126
38	39	mbv010	mbv011	674	0.002616	0	0	0.602537	0	0	0.000314	0	0.394532	0.394768	0.394846	0.99707	0.39469	0.394689	0.394533	0	0.394532	0.394533	0.696116	-0.301269	-659.657	202	-1	0.000501	5.742286e-01,6.645714e-07,9.952400e-02,1.580702e-01,1.265545e-03,2.739543e-02,5.409605e-03,1.590258e-02,1.182035e-01	82.9158	0.004132	-1.02306	-699.85	1954
45	59	mbv050	mbv112	43	0.015415	0.103908	0.04129	0.11721	0.185047	0.143684	0.067275	0.110247	0.215923	0.498409	0.537128	0.628428	0.388707	0.249561	0.308447	0.151537	0.215923	0.367461	0.802184	0.013237	-31.2707	14	-1	3.2e-05	7.092186e-01,5.727858e-02,3.871207e-03,4.437937e-03,1.094571e-01,1.978820e-02,4.635741e-02,3.415964e-02,1.543126e-02	0.458888	0.659806	0.026899	-34.2099	19
39	45	mbv011	mbv050	33	0.041156	0.098962	0.015232	0.102907	0.332124	0.148828	0.117498	0.013096	0.130197	0.532127	0.409618	0.578323	0.387364	0.188945	0.296259	0.028328	0.130197	0.158525	0.783495	0.022961	-33.6498	18	-1	2.5e-05	4.977229e-01,1.593697e-01,1.498122e-02,6.277688e-02,1.102687e-01,5.856033e-02,2.033991e-04,2.894821e-03,9.322203e-02	0.137706	0.369056	0.158487	-33.969	20
25	31	mbs111	mbs141	42	0.156769	0.1783	0.145006	0.057733	0.098561	0.019794	0.022203	0.12242	0.199213	0.523942	0.363631	0.477928	0.376673	0.210315	0.248494	0.267426	0.199213	0.466639	0.715317	-0.01897	-49.9491	14	-1	3.1e-05	3.828808e-01,6.543940e-02,6.700611e-03,1.072690e-01,1.230459e-01,1.453528e-01,1.940962e-02,3.048265e-02,1.194192e-01	0.212199	0.328425	0.119107	-51.2235	23
23	24	mbs102	mbs103	17	0.018847	0.165409	0.129647	0.212348	0.182579	0.008215	0.028163	0.110909	0.143884	0.514291	0.29117	0.649719	0.35543	0.157965	0.235173	0.240556	0.143884	0.38444	0.788167	-0.102067	-14.6992	6	-1	1.3e-05	6.055365e-01,2.861229e-07,8.057722e-45,3.183502e-01,6.086643e-07,4.149570e-09,5.911488e-03,2.275524e-02,4.744566e-02	9712.23	2e-06	-0.034659	-11.5243	22
2	3	fjk952	fjk953	28	0.206418	0.005996	0.026669	0.028408	0.145286	0.212958	0.187429	0.037897	0.148938	0.428142	0.587223	0.360529	0.33013	0.242653	0.221581	0.064566	0.148938	0.213505	0.669901	0.092275	-26.1696	18	-1	2.1e-05	4.531578e-01,1.236701e-01,1.752032e-02,1.390142e-01,9.058635e-02,1.027484e-02,9.501414e-03,1.097493e-02,1.453000e-01	0.298298	0.291316	0.078569	-30.4981	20
40	106	mbv020	mbv300	93	0	0	0	7e-06	0.000118	0	2e-06	0.672679	0.327194	0.327284	0.999875	0.999998	0.327254	0.327195	0.327253	0.672679	0.327194	0.999873	0.999996	-4e-06	-86.99	270	-1	6.9e-05	6.665681e-01,2.028282e-04,1.023391e-01,7.872887e-08,1.104342e-06,3.167357e-02,8.686875e-02,1.980779e-02,9.253867e-02	171331	5e-06	-7.32135	-93.1204	2046
39	106	mbv011	mbv300	11	0.009852	0.045248	0.09682	0.133268	0.070123	0.13575	0.226158	0.180518	0.102264	0.443918	0.644689	0.486172	0.310126	0.215342	0.137325	0.277338	0.102264	0.379602	0.833015	0.001241	-13.5601	22	-1	8e-06	3.608293e-01,2.237942e-01,1.910708e-02,1.036548e-01,8.360415e-02,5.982565e-02,4.046886e-03,2.826730e-02,1.168707e-01	0.276948	0.190574	0.064	-12.8537	20
39	79	mbv011	mbv173	559	0.000445	3.5e-05	2.6e-05	0	0	0.38848	0.611014	0	0	0.458304	0.999494	0	0.305529	0.305507	0	2.6e-05	0	2.6e-05	0.805297	0.19424	-547.563	5714	-1	0.000415	5.386630e-01,2.036829e-01,8.980523e-03,3.183235e-06,2.729944e-05,3.431510e-10,5.938250e-08,2.470356e-01,1.607380e-03	328.966	5.9e-05	-0.039784	-590.512	222
4	164	mbs010	mbv042	9	0.036232	0.153726	0.095871	0.049482	0.146771	0.151671	0.064576	0.193478	0.108194	0.439438	0.517918	0.497924	0.300234	0.140482	0.181579	0.289349	0.108194	0.397543	0.786329	0.051094	-8.34461	14	-1	7e-06	6.824334e-01,1.906861e-01,1.268784e-01,1.297515e-06,5.724453e-07,2.262230e-07,6.666222e-89,4.186946e-87,1.178653e-85	221643	2e-06	-1.33074	-4.76736	27
24	164	mbs103	mbv042	10	0.031171	0.14242	0.166135	0.18029	0.00702	0.06867	0.113695	0.170538	0.120061	0.447942	0.472964	0.477909	0.299091	0.176908	0.123571	0.336673	0.120061	0.456734	0.773139	-0.05581	-14.334	14	-1	7e-06	3.447478e-01,4.123172e-02,8.334705e-02,3.708249e-02,6.443328e-02,1.598309e-01,1.081984e-02,1.090608e-01,1.494461e-01	1.46146	0.145984	-0.260256	-12.7984	16
31	100	mbs141	mbv271	63	0.106327	0.162814	0.144971	0.073586	0.177672	0.161117	0.097484	0.029069	0.046958	0.479704	0.334628	0.327285	0.297725	0.0957	0.135794	0.17404	0.046958	0.220998	0.694914	0.043765	-66.4524	10	-1	4.7e-05	4.262242e-01,2.228324e-01,5.568472e-04,1.802530e-01,2.861603e-02,1.571326e-02,6.369891e-03,1.492174e-02,1.045126e-01	0.242058	0.064941	0.030069	-66.5698	24
43	164	mbv031	mbv042	119	0.215956	0.235139	0.04804	0.24771	0.082209	6e-06	0	0	0.17094	0.398206	0.170946	0.500859	0.294849	0.17094	0.212044	0.04804	0.17094	0.21898	0.542616	-0.123852	-110.922	138	-1	8.8e-05	5.169810e-01,6.151194e-02,8.686317e-02,2.169228e-01,9.557783e-05,2.995746e-08,1.425297e-27,1.682870e-14,1.176254e-01	908.821	0.000262	-0.623168	-121.047	1078
4	106	mbs010	mbv300	6	0	0	0	0	1.8e-05	2e-06	0	0.705282	0.294696	0.29471	0.99998	0.999997	0.294706	0.294696	0.294705	0.705282	0.294696	0.999978	0.999998	1e-06	-7.78112	246	-1	4e-06	4.999975e-01,6.197792e-06,2.611719e-01,1.581249e-27,1.010743e-13,1.443154e-01,0.000000e+00,5.160141e-23,9.450902e-02	2.58396e+12	0	-3.6193	-6.06843	98
4	45	mbs010	mbv050	10	0.142661	0.046435	0.212823	0.100743	0.191416	0.141663	0.144372	0.013742	0.006145	0.494026	0.305922	0.312046	0.292059	0.078331	0.101853	0.226564	0.006145	0.232709	0.712918	0.02046	-8.58419	6	-1	7e-06	6.512533e-01,4.258902e-10,1.428099e-80,2.974933e-01,3.906035e-10,4.656940e-84,5.125347e-02,8.248036e-11,7.727026e-95	1.31216e+08	0	-0.344569	-5.00402	26
10	106	mbs041	mbv300	16	0	1e-06	5.2e-05	0.213119	0.212261	0	8.2e-05	0.388713	0.185772	0.345082	0.574567	0.999865	0.29197	0.185813	0.291903	0.388765	0.185772	0.574537	0.89344	-0.106559	-8.34403	1466	-1	1.2e-05	8.140951e-01,6.307108e-06,6.249646e-02,1.218048e-01,3.819181e-08,5.249986e-10,1.597303e-03,6.360394e-09,3.539861e-98	1.67821e+06	0	-1.05235	-7.41461	74
36	102	mbs171	mbv281	3739	0.008727	0.008369	0.007034	0.001686	0	0.44232	0.530721	0.001142	0	0.40926	0.974184	0.002829	0.27097	0.265361	0	0.008176	0	0.008176	0.765086	0.220317	-4856.12	10000	-1	0.002777	5.314951e-01,1.892862e-01,2.384794e-02,6.330951e-03,6.689493e-06,9.065502e-08,5.249425e-02,1.455696e-01,5.096920e-02	11412.3	1.6e-05	-0.447472	-5188.22	10000
22	39	mbs101	mbv011	12	0.038077	0.263867	0.079107	0.04799	0.066336	0.244319	0.134822	0.062651	0.062831	0.42474	0.504623	0.239807	0.26893	0.130242	0.095999	0.141758	0.062831	0.204589	0.683835	0.098165	-14.7546	16	-1	9e-06	2.657373e-01,2.359511e-01,2.629978e-02,2.090485e-01,4.708001e-02,2.124215e-02,2.326008e-02,5.421526e-02,1.171658e-01	1.05267	0.082594	-0.08467	-14.9093	20
22	88	mbs101	mbv220	42	0.108541	0.095414	0.073857	0.119421	0.03893	0.105416	0.125541	0.207406	0.125474	0.370392	0.563837	0.491231	0.268492	0.188245	0.144939	0.281263	0.125474	0.406737	0.731334	-0.007003	-43.3926	14	-1	3.1e-05	4.791760e-01,1.800727e-01,7.375083e-03,3.366054e-02,1.320212e-01,2.487959e-02,5.015622e-02,3.811320e-02,5.454549e-02	0.435773	0.394969	0.03136	-45.4266	16
22	24	mbs101	mbs103	4	0.134191	0.091461	0.046405	0.024922	0.148477	0.279415	0.07455	0.09052	0.110059	0.369465	0.554544	0.373978	0.26764	0.147334	0.184298	0.136924	0.110059	0.246984	0.66791	0.127247	-4.10471	14	-1	3e-06	3.749219e-01,3.009925e-07,5.791385e-63,2.501550e-01,3.888906e-09,2.241460e-08,2.487903e-02,2.001011e-01,1.499426e-01	6.39744e+06	0	-0.11051	-4.15886	26
10	98	mbs041	mbv261	21	0	0	0	0.492263	0.507713	1e-06	0	0	2.3e-05	0.380808	2.4e-05	0.999999	0.25388	2.3e-05	0.25388	0	2.3e-05	2.3e-05	0.753868	-0.246131	-20.1274	154	-1	1.6e-05	3.442635e-01,7.337783e-02,1.017148e-02,3.809426e-01,2.170914e-05,1.505362e-03,4.887856e-08,1.209197e-12,1.897174e-01	468.537	4.7e-05	-0.044577	-22.3326	94
69	98	mbv132	mbv261	26	0.009469	0.199072	0.041906	0.096148	0.101195	0.277943	0.12349	0.080766	0.07001	0.379966	0.552209	0.34812	0.253074	0.131755	0.120608	0.122673	0.07001	0.192683	0.70395	0.090897	-23.3639	16	-1	1.9e-05	4.790214e-01,1.492692e-01,1.464805e-02,1.482854e-01,1.042159e-01,8.276519e-05,6.276044e-03,1.782046e-02,8.038088e-02	0.200777	0.309814	0.119047	-26.6581	19
22	164	mbs101	mbv042	19	0.150268	0.175898	0.0756	0.003832	0.038776	0.137134	0.282247	0.127019	0.009228	0.413543	0.555627	0.178854	0.251513	0.150351	0.028616	0.202619	0.009228	0.211846	0.691301	0.066651	-20.253	10	-1	1.4e-05	5.476221e-01,6.332672e-02,8.313992e-02,4.754976e-02,1.140748e-01,2.914533e-02,3.877983e-02,2.838215e-02,4.797943e-02	1.06877	0.392923	-0.327231	-20.057	22
2	22	fjk952	mbs101	5	0.147197	0.047535	0.107722	0.158941	0.179222	0.145389	0.052954	0.092445	0.068594	0.374216	0.359383	0.499203	0.250427	0.095071	0.158205	0.200167	0.068594	0.268761	0.67687	-0.006776	-3.64182	10	-1	4e-06	5.171884e-01,1.308764e-07,7.575564e-63,1.656235e-01,5.387365e-09,2.624307e-07,2.045035e-02,1.934754e-01,1.032619e-01	3.79598e+06	0	-0.113898	-4.75135	26
92	93	mbv250	mbv251	1341866	0.000446	0.999369	0.000184	0	0	0	0	2e-06	0	0.499868	2e-06	2e-06	0.249934	0	0	0.000185	0	0.000185	0.49987	0	-2.05675e+06	178	-1	0.996697	4.571227e-01,1.233191e-01,1.329499e-05,1.215751e-01,1.799240e-01,4.865488e-02,7.838173e-06,4.531884e-02,2.406413e-02	0.000117	0.530923	0.257446	-2.23874e+06	10
82	92	mbv190	mbv250	1340228	0.000377	0.999612	9e-06	0	0	0	0	0	2e-06	0.499817	2e-06	2e-06	0.24991	2e-06	2e-06	9e-06	2e-06	1.1e-05	0.499817	0	-2.10091e+06	135	-1	0.99548	4.525845e-01,1.241648e-01,6.320350e-06,1.278297e-01,1.762696e-01,4.712331e-02,6.223713e-06,4.971642e-02,2.229914e-02	7.1e-05	0.505293	0.251285	-2.28924e+06	10
82	162	mbv190	wes056	1340174	0.002971	0.997012	1.5e-05	0	0	0	0	1e-06	0	0.498521	1e-06	1e-06	0.249261	0	0	1.7e-05	0	1.7e-05	0.498523	0	-2.13979e+06	86	-1	0.99544	4.470877e-01,1.297544e-01,2.379192e-05,1.234634e-01,1.825322e-01,4.517618e-02,3.959377e-05,4.984621e-02,2.207658e-02	0.000347	0.52406	0.255719	-2.32536e+06	14
92	162	mbv250	wes056	1341572	0.258772	0.485913	0.255308	0	0	3e-06	2e-06	0	1e-06	0.498267	6e-06	1e-06	0.249134	2e-06	1e-06	0.255308	1e-06	0.255309	0.498269	2e-06	-2.08117e+06	46	-1	0.996479	4.631191e-01,1.108548e-01,6.613833e-03,1.004852e-01,2.194096e-01,3.014804e-02,7.130636e-03,3.170811e-02,3.053074e-02	0.062643	0.764652	0.269546	-2.26274e+06	10
45	69	mbv050	mbv132	51	0.138179	0.141548	0.071574	0.084477	0.024411	0.164149	0.007712	0.21245	0.1555	0.321941	0.539811	0.476838	0.242736	0.159356	0.167706	0.284024	0.1555	0.439524	0.666734	0.039836	-57.3609	10	-1	3.8e-05	3.305122e-01,1.842133e-01,1.263969e-02,2.490277e-01,7.554396e-03,2.202419e-02,2.324637e-02,5.365389e-02,1.171282e-01	4.75035	0.013866	-0.122546	-60.0599	19
23	45	mbs102	mbv050	75	4.9e-05	6e-06	3.4e-05	8.3e-05	1.6e-05	0.227835	0.162053	0.448244	0.16168	0.283268	0.999812	0.610023	0.242733	0.242706	0.161688	0.448278	0.16168	0.609958	0.885988	0.113876	-71.0841	142	-1	5.6e-05	6.300281e-01,9.986287e-02,5.562447e-02,1.652210e-07,1.874906e-04,2.129959e-03,8.871343e-02,6.247122e-02,6.098232e-02	769.841	0.000607	-1.75012	-73.2558	898
59	103	mbv112	mbv282	43	0.229712	0.029722	0.074381	0.073792	0.194872	0.020683	0.111194	0.220805	0.044839	0.36363	0.397521	0.534307	0.242492	0.100436	0.142274	0.295186	0.044839	0.340024	0.708189	-0.026555	-34.9913	6	-1	3.2e-05	5.801639e-01,5.550255e-02,1.948965e-02,1.428194e-01,7.340789e-02,8.350261e-03,3.878611e-02,2.196719e-02,5.951296e-02	0.793862	0.255852	-0.11491	-40.1039	20
2	23	fjk952	mbs102	9	0.114759	0.224109	0.113172	0.090834	0.123138	0.091945	0.066551	0.142749	0.032742	0.400235	0.333988	0.389463	0.2402	0.066017	0.094311	0.255921	0.032742	0.288663	0.681797	0.000556	-11.4882	14	-1	7e-06	2.067289e-01,5.280761e-02,1.977574e-02,1.104183e-01,1.799604e-01,3.988398e-02,1.224560e-02,2.195582e-01,1.586212e-01	0.177936	0.395787	0.148121	-11.797	23
34	35	mbs161	mbs162	331766	0.075794	0.892136	0.032054	0	0	0	0	0	1.6e-05	0.478138	1.6e-05	1.6e-05	0.239077	1.6e-05	1.6e-05	0.032054	1.6e-05	0.03207	0.478138	0	-475710	182	-1	0.246426	4.579396e-01,1.112151e-01,3.275999e-05,1.242120e-01,1.986327e-01,4.921276e-02,5.103836e-06,3.288595e-02,2.586404e-02	0.000191	0.62549	0.277783	-505723	98
91	97	mbv240	mbv260	232314	0.115102	0.824347	0.036578	7e-06	0.023966	0	1e-06	0	0	0.466727	1e-06	0.023973	0.236359	0	0.011983	0.036578	0	0.036578	0.472722	-3e-06	-304934	154	-1	0.172556	4.549459e-01,1.167707e-01,3.443779e-03,1.285729e-01,1.711451e-01,4.971718e-02,1.846280e-03,4.426560e-02,2.929257e-02	0.03091	0.496625	0.235565	-326660	118
67	76	mbv130	mbv160	1148128	0.059615	0.940362	1.9e-05	0	0	0	0	4e-06	0	0.4702	4e-06	4e-06	0.2351	0	0	2.3e-05	0	2.3e-05	0.470204	0	-1.75959e+06	82	-1	0.852794	4.545054e-01,1.272082e-01,7.619007e-05,1.253477e-01,1.712724e-01,5.216856e-02,3.039310e-05,4.477530e-02,2.461589e-02	0.000622	0.489901	0.24718	-1.89589e+06	59
58	92	mbv111	mbv250	747308	0.068553	0.889935	0	0	0	0.020269	0.021242	2e-06	0	0.460899	0.041513	2e-06	0.233105	0.010621	0	2e-06	0	2e-06	0.476346	0.010134	-1.03273e+06	290	-1	0.555077	4.623309e-01,1.327805e-01,2.546252e-03,1.165989e-01,1.609573e-01,4.172339e-02,3.614870e-03,5.516490e-02,2.428300e-02	0.038278	0.456709	0.222447	-1.12529e+06	46
43	106	mbv031	mbv300	34	0	0	2.1e-05	1e-06	4.9e-05	0	0.000178	0.770088	0.229662	0.229854	0.999929	0.9998	0.229787	0.229751	0.229687	0.770109	0.229662	0.999771	1	0	-36.9229	1906	-1	2.5e-05	4.999945e-01,9.898424e-06,1.377922e-01,4.984039e-08,5.705020e-07,1.850885e-02,7.495219e-02,1.441883e-01,1.245534e-01	372907	2e-06	-2.61504	-42.0152	263
1	55	fjk066	mbv100	141	7e-06	5e-06	2e-06	0.349576	0.275605	6e-06	1e-06	0.283118	0.091679	0.298388	0.374804	0.999978	0.229484	0.091679	0.229481	0.283119	0.091679	0.374798	0.825199	-0.174785	-154.647	46	-1	0.000105	5.599787e-01,2.569942e-05,4.754290e-02,2.275320e-01,5.560051e-06,1.034667e-01,1.389178e-02,7.397422e-07,4.755588e-02	11049.3	1.4e-05	-0.371149	-166.292	327
58	162	mbv111	wes056	747452	0.097415	0.858343	0	0	0	0.014804	0.029437	0	0	0.45125	0.044242	0	0.229305	0.014719	0	0	0	0	0.466012	0.007402	-1.05501e+06	298	-1	0.555184	4.541398e-01,1.413220e-01,2.461877e-03,1.145089e-01,1.637888e-01,4.052826e-02,3.526930e-03,5.668218e-02,2.304123e-02	0.036564	0.456198	0.223049	-1.14567e+06	46
79	162	mbv173	wes056	161064	0.14305	0.84423	0.00051	0	0	2e-06	0.012207	1e-06	0	0.43178	0.01221	1e-06	0.217416	0.006104	0	0.00051	0	0.00051	0.434834	1e-06	-214608	522	-1	0.119633	4.470163e-01,1.383350e-01,3.726232e-03,1.242698e-01,1.685146e-01,3.920633e-02,1.978726e-03,5.366289e-02,2.329015e-02	0.033854	0.466568	0.226865	-233941	126
67	100	mbv130	mbv271	7264	0.559765	0.011055	0.429135	0	2.5e-05	0	0	0	2e-05	0.434701	2e-05	4.5e-05	0.217364	2e-05	3.3e-05	0.429135	2e-05	0.429154	0.434707	0	-8731.74	1498	-1	0.005395	4.540309e-01,1.331185e-01,9.565387e-09,7.101928e-02,2.704077e-01,5.559768e-04,2.419160e-02,9.178691e-08,4.667597e-02	0.089463	1.18141	0.297816	-9531.32	810
23	36	mbs102	mbs171	58	0.170117	0.09296	0.052271	0.051509	0.113464	0.087974	0.093703	0.280457	0.057544	0.311671	0.519678	0.502974	0.210503	0.104395	0.114276	0.332729	0.057544	0.390272	0.713661	0.018233	-63.4681	18	-1	4.3e-05	3.603659e-01,2.150080e-01,2.313869e-02,1.885846e-01,2.721275e-02,6.993652e-02,1.700441e-02,5.179866e-03,9.356927e-02	1.47516	0.052448	-0.09955	-66.8379	20
1	90	fjk066	mbv222	9	0.100096	0.035262	0.089581	0.027402	0.132001	0.108734	0.100801	0.368179	0.037944	0.319757	0.615657	0.565526	0.207951	0.088344	0.103944	0.45776	0.037944	0.495704	0.814204	0.040666	-8.81023	16	-1	7e-06	5.667506e-01,3.670863e-13,6.473167e-231,1.998308e-01,2.520240e-06,6.162235e-13,6.231537e-02,1.199738e-01,5.112696e-02	24726	7e-06	-0.389695	-7.63814	54
22	100	mbs101	mbv271	29	2e-06	3.1e-05	0.0001	0.703541	0.154118	0	1e-06	0.012357	0.12985	0.245554	0.142208	0.999865	0.206967	0.12985	0.206909	0.012456	0.12985	0.142306	0.648212	-0.35177	-29.4752	90	-1	2.2e-05	5.224699e-01,4.728210e-07,1.413595e-01,1.274136e-01,1.244105e-04,6.204513e-02,3.463187e-02,1.015740e-02,1.017978e-01	1414.6	0.000331	-1.76048	-32.5987	686
39	164	mbv011	mbv042	12	0.058726	0.100067	0.076281	0.228748	0.138439	0.055629	0.066877	0.238292	0.03694	0.317242	0.397738	0.642419	0.202756	0.070378	0.10616	0.314573	0.03694	0.351513	0.749052	-0.08656	-14.8792	10	-1	9e-06	3.224696e-01,5.159212e-02,2.666913e-02,2.697632e-01,6.755096e-02,2.796041e-02,8.022458e-02,3.594196e-02,1.178280e-01	1.58242	0.137256	-0.28103	-14.3858	14
111	113	mbv330	mbv332	27644	0.499291	0.083943	0.222898	1e-06	0	0.053621	0.140246	1e-06	0	0.370054	0.193867	2e-06	0.202558	0.070123	0	0.222899	0	0.222899	0.431927	0.02681	-29785.7	126	-1	0.020533	4.517153e-01,1.533241e-01,1.230462e-02,8.794377e-02,1.824494e-01,2.049679e-04,9.456402e-03,7.054866e-02,3.205279e-02	0.119272	0.546612	0.205234	-32155.1	306
24	100	mbs103	mbv271	13	0.258808	0.072732	0.224267	1e-06	0	0.303997	0.140195	0	0	0.365779	0.444193	2e-06	0.200414	0.070098	1e-06	0.224267	0	0.224267	0.552827	0.151998	-9.13102	50	-1	1e-05	5.901568e-01,3.076885e-01,1.604896e-14,5.045939e-02,2.807092e-06,1.532302e-26,5.169258e-02,2.404196e-14,1.308884e-254	18415	7e-06	-0.288654	-8.23904	59
1	10	fjk066	mbs041	10	0.069298	0.160392	0.104775	0.162967	0.100873	0.169463	0.026117	0.165158	0.040957	0.321171	0.401694	0.469954	0.196937	0.054015	0.091393	0.269933	0.040957	0.31089	0.684291	0.003248	-7.64507	14	-1	7e-06	6.033586e-01,1.939259e-01,3.035823e-03,1.993584e-01,1.662577e-06,2.808384e-12,3.195483e-04,1.256230e-12,9.370423e-142	2018.17	4e-06	-0.017059	-6.39032	46
28	98	mbs122	mbv261	57	1e-06	0	0	0	0	0.33992	0.022083	0.452136	0.185859	0.202422	0.999998	0.637996	0.196901	0.196901	0.185859	0.452136	0.185859	0.637996	0.830039	0.16996	-58.8397	94	-1	4.2e-05	5.044477e-01,1.489434e-01,1.185111e-01,5.346336e-05,2.730610e-08,3.036087e-07,3.831183e-02,9.876627e-02,9.096593e-02	5.74314e+06	0	-1.26591	-64.0091	74
78	162	mbv172	wes056	118909	0.21584	0.781812	0.002347	0	0	0	0	1e-06	0	0.393253	1e-06	1e-06	0.196627	0	0	0.002348	0	0.002348	0.393254	0	-158435	322	-1	0.088322	4.358508e-01,1.319400e-01,4.148068e-03,1.391031e-01,1.836947e-01,4.179961e-02,5.888354e-05,4.282925e-02,2.057560e-02	0.022902	0.510435	0.242415	-172946	79
45	55	mbv050	mbv100	673	0.221673	0.001362	0.253556	0.003419	2e-06	0.017618	0.00127	0.43458	0.06652	0.321711	0.519988	0.504521	0.194274	0.067155	0.066521	0.688135	0.06652	0.754655	0.767127	0.0071	-776.298	830	-1	0.0005	4.813132e-01,8.059601e-02,1.130762e-01,8.040507e-02,2.687628e-02,2.745862e-17,5.567050e-02,7.193889e-02,9.012378e-02	6.27865	0.066909	-1.08345	-814.247	722
50	164	mbv071	mbv042	2317	0.002554	0.607328	0	0.307001	0.083108	1e-06	0	8e-06	0	0.365995	9e-06	0.390117	0.193386	0	0.041554	8e-06	0	8e-06	0.540281	-0.1535	-2519.77	190	-1	0.001721	5.020514e-01,3.308344e-08,6.773615e-02,2.091993e-01,2.617564e-02,1.201205e-01,1.606210e-10,5.974999e-02,1.496689e-02	2.58776	0.057301	-0.247602	-2711.05	314
78	79	mbv172	mbv173	14889	0.253343	0.719916	0.016366	0	0.010375	0	0	0	0	0.384105	0	0.010375	0.19335	0	0.005187	0.016366	0	0.016366	0.386699	0	-15672.6	402	-1	0.011059	4.401237e-01,1.271547e-01,5.448445e-06,1.444248e-01,1.819456e-01,5.520190e-02,5.597643e-05,3.179356e-02,1.929427e-02	0.000338	0.507326	0.25167	-16896.7	254
59	162	mbv112	wes056	8244	0.11668	0.765589	0	0	0	0.117731	0	1e-06	0	0.382795	0.117731	1e-06	0.191397	0	0	1e-06	0	1e-06	0.441661	0.058865	-11010.3	598	-1	0.006123	4.330544e-01,1.759016e-01,3.176568e-10,1.270517e-01,1.131793e-01,5.375095e-02,4.087053e-03,7.890724e-02,1.406763e-02	0.036111	0.257402	0.158625	-11969.7	326
43	90	mbv031	mbv222	67	5.5e-05	8e-06	0	4.5e-05	0	0.243846	0.211567	0.461986	0.082492	0.241172	0.999892	0.544524	0.188278	0.188276	0.082493	0.461986	0.082492	0.544479	0.877995	0.1219	-66.8752	90	-1	5e-05	4.458058e-01,2.676872e-01,4.711608e-04,9.440799e-02,4.847043e-05,4.181125e-06,6.699327e-02,4.023761e-02,8.434434e-02	1391.87	0.000103	-0.335162	-71.5608	74
30	36	mbs132	mbs171	1056	0.666721	9e-05	0	0.146366	0	0	0	0	0.186822	0.186867	0.186822	0.333188	0.186845	0.186822	0.186822	0	0.186822	0.186822	0.26005	-0.073183	-1098.45	166	-1	0.000784	3.864122e-01,2.224552e-01,7.909178e-04,1.979760e-01,9.177751e-02,3.281153e-04,3.340706e-03,2.167712e-02,7.524224e-02	0.045018	0.205517	0.133411	-1182	110
36	164	mbs171	mbv042	16	0.229008	0.137287	0.101713	0.104999	0.0742	0.146385	0.055213	0.114734	0.036461	0.303877	0.352793	0.330395	0.186346	0.064068	0.073561	0.216447	0.036461	0.252908	0.576657	0.020693	-18.2847	14	-1	1.2e-05	3.559787e-01,2.532698e-01,1.299726e-02,1.348217e-01,4.990366e-02,7.078135e-02,1.266374e-02,6.489875e-02,4.468512e-02	0.514211	0.090828	-0.002275	-18.5179	20
90	164	mbv222	mbv042	25	0.10327	0.075839	0.012965	0.195308	0.093453	0.193197	0.060593	0.193659	0.071717	0.238135	0.519165	0.554137	0.174181	0.102013	0.118443	0.206624	0.071717	0.27834	0.664558	-0.001056	-22.1723	14	-1	1.9e-05	5.744007e-01,7.454947e-02,2.869565e-02,1.940196e-01,4.525668e-02,5.431472e-03,3.065214e-02,4.204835e-02,4.945887e-03	1.31136	0.120557	-0.180634	-21.5137	18
24	40	mbs103	mbv020	63	0.110659	0.297486	0.191965	1e-06	0	0.398748	0.00112	0	2.1e-05	0.341569	0.399889	2.2e-05	0.170935	0.000581	2.1e-05	0.191965	2.1e-05	0.191986	0.541223	0.199374	-63.2127	66	-1	4.7e-05	3.752529e-01,2.749630e-01,1.467116e-07,7.489982e-02,1.484674e-01,8.728973e-06,1.313237e-02,4.682501e-02,6.645055e-02	0.088454	0.362267	0.176178	-70.0866	46
22	28	mbs101	mbs122	76	0.012443	0.01776	0.047375	0.120873	0.151147	0.238971	0.043281	0.322966	0.045183	0.24726	0.650401	0.640169	0.170525	0.066824	0.120756	0.370342	0.045183	0.415525	0.798755	0.059049	-75.9957	18	-1	5.6e-05	5.163491e-01,7.150663e-02,6.213197e-02,1.025392e-01,1.128333e-01,6.360357e-02,1.265389e-02,2.625881e-02,3.212355e-02	0.6628	0.333142	-0.075042	-80.2278	14
2	98	fjk952	mbv261	3	1e-06	0	0	0.288264	0.165523	1e-06	0	0.460645	0.085566	0.209708	0.546212	0.999997	0.168327	0.085566	0.168327	0.460646	0.085566	0.546211	0.855867	-0.144131	-3.46124	62	-1	2e-06	3.333331e-01,5.691574e-09,2.794495e-01,1.163265e-07,2.962648e-08,1.077678e-01,1.844659e-103,1.144075e-10,2.794494e-01	9.43243e+06	0	-5.18613	-3.29584	33
23	25	mbs102	mbs111	70	0.215776	0.063867	0.135565	0.418033	0.166734	5e-06	3e-06	1e-05	8e-06	0.292559	2.5e-05	0.584784	0.167125	9e-06	0.083375	0.135575	8e-06	0.135582	0.543272	-0.209014	-64.4871	38	-1	5.2e-05	5.034507e-01,6.414250e-02,1.078642e-02,1.425571e-01,8.716319e-02,1.849895e-01,6.910092e-03,5.051587e-07,2.213772e-10	0.203027	0.212912	0.091464	-73.5615	51
39	103	mbv011	mbv282	23	0.243926	0.161947	0.063518	0.037698	0.087533	0.237629	0.02104	0.106224	0.040484	0.266406	0.405376	0.271939	0.167016	0.051004	0.08425	0.169742	0.040484	0.210225	0.537436	0.099965	-25.6575	18	-1	1.7e-05	4.475519e-01,1.065886e-01,7.203541e-03,8.630706e-02,8.485183e-02,1.046765e-02,1.193536e-01,6.734693e-02,7.032894e-02	1.49151	0.213589	-0.382055	-26.0422	16
59	82	mbv112	mbv190	8237	0.484691	0.123488	0.271493	2e-06	0	0.120322	0	3e-06	0	0.333238	0.120325	5e-06	0.166619	0	0	0.271496	0	0.271496	0.393403	0.06016	-11013.5	622	-1	0.006118	4.455966e-01,1.336580e-01,3.164532e-02,1.091445e-01,1.803653e-01,4.401975e-04,2.064675e-02,3.734660e-02,4.115660e-02	0.289923	0.541831	0.118164	-12052.5	230
76	100	mbv160	mbv271	8309	0.665686	0.008922	0.318967	0.000156	0.006263	0	0	0	6e-06	0.328131	6e-06	0.006425	0.164851	6e-06	0.003137	0.318967	6e-06	0.318973	0.329775	-7.8e-05	-11376.1	646	-1	0.006172	4.224675e-01,1.588703e-01,4.738350e-07,1.219783e-01,1.935072e-01,2.656053e-02,3.207346e-02,5.421025e-05,4.448799e-02	0.165751	0.569915	0.186269	-12348.6	358
106	110	mbv300	mbv321	181	0.258525	0.150735	0.215189	1e-06	5.6e-05	0.33647	0.038959	1e-06	6.4e-05	0.319882	0.375493	0.000122	0.164849	0.019543	9.2e-05	0.21519	6.4e-05	0.215254	0.497872	0.168234	-188.728	655	-1	0.000134	3.937671e-01,2.037709e-01,2.389126e-07,1.288178e-01,1.346601e-01,1.165092e-05,5.486881e-03,1.065028e-01,2.698247e-02	0.040748	0.302886	0.174593	-203.357	94
97	98	mbv260	mbv261	772	1.7e-05	7e-06	1e-06	0.815497	0.042406	0	0	9e-06	0.142064	0.173872	0.142072	0.999975	0.163269	0.142064	0.163267	1e-05	0.142064	0.142073	0.592231	-0.407748	-844.325	202	-1	0.000573	4.913557e-01,1.039660e-04,7.556475e-02,1.957158e-01,5.473362e-07,1.246776e-01,5.637153e-02,5.913674e-05,5.615102e-02	241052	1e-06	-0.823166	-916.801	162
39	57	mbv011	mbv110	3213	0.000473	0.000179	0.000193	0	0	0.677555	0.321601	0	0	0.241483	0.999156	0	0.160941	0.1608	0	0.000193	0	0.000193	0.66066	0.338778	-4310.91	206	-1	0.002387	4.930924e-01,2.272129e-01,3.251373e-02,3.794165e-06,1.172715e-04,1.913092e-06,8.020595e-02,1.202457e-01,4.660638e-02	961.186	0.000255	-0.648038	-4606.9	134
24	88	mbs103	mbv220	14	0.225612	0.063174	0.093729	0.25333	0.069912	0.112055	0.019839	0.109839	0.05251	0.24514	0.294243	0.485591	0.160044	0.06243	0.087466	0.203568	0.05251	0.256078	0.560109	-0.070637	-12.4354	16	-1	1e-05	5.117616e-01,4.050486e-01,1.589735e-03,7.232686e-08,1.285162e-07,2.034176e-02,9.482691e-67,6.875859e-10,6.125816e-02	12369.9	0	-0.007474	-10.6251	30
90	98	mbv222	mbv261	11	0.269121	0.234384	0.047124	0.035915	0.010103	0.15042	0.094671	0.132779	0.025483	0.26838	0.403353	0.204279	0.160028	0.072818	0.030534	0.179903	0.025483	0.205386	0.520519	0.057253	-7.05109	18	-1	8e-06	6.497792e-01,3.904373e-09,1.324214e-24,3.368059e-01,1.253631e-08,1.618703e-26,1.341491e-02,7.243596e-09,2.489439e-29	1.07008e+06	0	-0.07966	-5.21553	18
4	24	mbs010	mbs103	4	0	0	3e-06	0	2e-06	0.442839	0.111385	0.344437	0.101334	0.184877	0.999995	0.445774	0.157029	0.157026	0.101335	0.34444	0.101334	0.445774	0.778581	0.221419	-3.43184	262	-1	3e-06	7.499960e-01,5.969781e-37,0.000000e+00,9.268054e-06,1.718217e-41,0.000000e+00,2.499948e-01,1.330638e-36,0.000000e+00	1.45497e+40	0	-53947.6	-2.24934	162
45	56	mbv050	mbv101	595	0.842796	1.3e-05	0	0	2.4e-05	0.000831	0	0	0.156336	0.156361	0.157167	0.15636	0.156351	0.156336	0.156348	0	0.156336	0.156336	0.156782	0.000415	-619.456	306	-1	0.000442	3.709044e-01,2.441825e-01,5.520961e-04,2.562454e-01,2.763662e-04,2.146196e-16,2.886783e-11,4.537446e-02,8.246481e-02	1.9977	0.000506	-0.001515	-675.304	342
43	45	mbv031	mbv050	114	1e-06	1.2e-05	0.000155	2e-06	0.000242	0.417259	0.041362	0.406356	0.134612	0.165975	0.999589	0.541212	0.155494	0.155293	0.134733	0.40651	0.134612	0.541122	0.791363	0.208629	-110.364	118	-1	8.5e-05	5.300878e-01,2.029170e-01,8.319139e-03,6.270996e-06,1.278313e-04,8.455591e-03,1.102172e-01,9.527966e-02,4.458947e-02	927.287	0.000301	-0.772023	-120.258	122
59	92	mbv112	mbv250	8249	0.230608	0.457072	0.075611	0	0	0.236704	0	0	4e-06	0.304152	0.236708	4e-06	0.152078	4e-06	4e-06	0.075611	4e-06	0.075616	0.422504	0.118352	-10838.4	1351	-1	0.006127	5.019277e-01,1.278457e-01,1.510129e-05,6.153220e-04,1.839372e-01,6.799812e-02,7.882211e-02,3.505724e-02,3.781589e-03	0.428609	0.59267	0.043816	-11872.1	350
117	118	win001	win002	485784	0.35663	0.521772	0.017831	0.030339	0.002982	0.050767	0.019678	1e-06	0	0.295713	0.070446	0.033321	0.150689	0.009839	0.001491	0.017832	0	0.017832	0.341931	0.010214	-619578	254	-1	0.360825	4.331320e-01,1.412053e-01,1.814707e-02,1.319055e-01,1.419737e-01,4.295544e-02,1.917272e-02,4.673212e-02,2.477611e-02	0.262864	0.35483	0.104112	-663976	46
16	39	mbs071	mbv011	391	1e-06	0	0	0.80529	0.070456	0	0	0.009522	0.11473	0.167572	0.124252	0.999998	0.149958	0.11473	0.149958	0.009522	0.11473	0.124252	0.597354	-0.402645	-428.418	406	-1	0.00029	4.743772e-01,1.111567e-05,1.277418e-01,2.531510e-01,2.854414e-04,7.072312e-02,4.884266e-04,1.470384e-03,7.175158e-02	449.235	0.000629	-0.78599	-450.924	218
106	164	mbv300	mbv042	12	0.228617	0.043192	0.117109	0.270994	0.019785	0.187175	0.012788	0.056073	0.064266	0.227401	0.320302	0.411118	0.149905	0.07066	0.074158	0.173183	0.064266	0.237448	0.520702	-0.041909	-13.561	18	-1	9e-06	3.696070e-01,1.004383e-01,2.450411e-02,8.741163e-02,1.458738e-01,1.109495e-01,6.181099e-02,4.939753e-02,5.000710e-02	0.591711	0.335719	-0.04181	-14.9092	16
28	59	mbs122	mbv112	144	2e-06	1.2e-05	1e-05	0	0.000387	0.430152	0.021243	0.411741	0.136452	0.152691	0.999588	0.548581	0.147275	0.147074	0.136646	0.411751	0.136452	0.548203	0.784915	0.215076	-150.513	130	-1	0.000107	4.869661e-01,1.649545e-01,4.519883e-02,2.402031e-07,8.844730e-06,3.631021e-02,7.504864e-02,1.554502e-01,3.606246e-02	13595.4	1.9e-05	-0.674135	-166.419	458
109	112	mbv311	mbv331	1212961	0.422763	0.577144	8.4e-05	0	0	0	0	0	8e-06	0.288665	8e-06	9e-06	0.144337	8e-06	9e-06	8.4e-05	8e-06	9.3e-05	0.288665	0	-2.22351e+06	170	-1	0.90095	4.233624e-01,1.409768e-01,1.296499e-02,1.460527e-01,1.554273e-01,4.419230e-02,1.319424e-02,4.308481e-02,2.074444e-02	0.168305	0.388116	0.150488	-2.36722e+06	19
10	45	mbs041	mbv050	34	0.240997	0.291074	0.125882	0.329733	0.012307	2e-06	1e-06	0	4e-06	0.280653	7e-06	0.342044	0.141867	4e-06	0.006157	0.125882	4e-06	0.125886	0.448598	-0.164866	-32.8971	26	-1	2.5e-05	5.659440e-01,2.210535e-01,9.535542e-02,2.544523e-08,4.055044e-09,1.176468e-01,2.989855e-33,1.863869e-07,2.218634e-08	2.35153e+07	0	-0.563066	-25.9254	22
98	112	mbv261	mbv331	3236	6e-06	0.00283	0.227398	0	0	0.715334	0.054432	0	0	0.269637	0.769766	0	0.141623	0.027216	0	0.227398	0	0.227398	0.640912	0.357667	-4259.39	470	-1	0.002404	4.887293e-01,1.902291e-01,3.240483e-02,6.280365e-04,8.670068e-02,5.231154e-07,7.868966e-02,7.738261e-02,4.523528e-02	1.28136	0.22856	-0.306783	-4619.95	547
58	59	mbv111	mbv112	4615	0.160937	0.396523	0.002043	0.374608	0	0	0.050735	0	0.015154	0.25351	0.065889	0.389762	0.140674	0.040522	0.015154	0.002043	0.015154	0.017197	0.453498	-0.187304	-5243.2	834	-1	0.003428	4.631179e-01,7.867758e-02,4.835670e-02,2.023437e-01,2.702450e-02,9.380634e-02,8.028982e-12,8.188827e-02,4.785056e-03	1.78937	0.053506	-0.13644	-5644.79	863
36	75	mbs171	mbv151	3458	4.3e-05	6.3e-05	0.000114	1.9e-05	0	0.719286	0.280473	0	0	0.210501	0.99976	2e-05	0.14031	0.140237	0	0.000115	0	0.000115	0.640272	0.359633	-4292.91	378	-1	0.002568	4.898853e-01,2.347265e-01,2.423044e-02,2.063436e-04,8.878514e-05,2.193325e-07,8.831214e-02,1.212891e-01,4.126114e-02	1267.58	0.000189	-0.631303	-4619.32	586
79	82	mbv173	mbv190	160887	0.516569	0.393791	0.07434	0	0	0.007135	0.008162	0	4e-06	0.27736	0.015301	4e-06	0.139703	0.004085	4e-06	0.07434	4e-06	0.074344	0.282968	0.003567	-220337	442	-1	0.119502	4.280080e-01,1.465305e-01,1.522030e-02,1.342144e-01,1.641492e-01,3.238499e-02,1.582927e-02,4.100447e-02,2.265885e-02	0.189155	0.426158	0.149539	-240967	114
59	98	mbv112	mbv261	19	0.128599	0.222104	0.020323	0.140273	0.083618	0.174824	0.057996	0.170212	0.00205	0.239637	0.405083	0.396154	0.138546	0.031049	0.04386	0.190535	0.00205	0.192586	0.602801	0.017276	-23.9087	14	-1	1.4e-05	2.892739e-01,8.131237e-02,4.235169e-02,2.554037e-01,6.420637e-02,1.240707e-02,1.255117e-02,2.137180e-01,2.877571e-02	0.8551	0.103937	-0.065966	-23.4397	22
59	100	mbv112	mbv271	70	0	0	0	1e-06	0	0.000601	0.00066	0.860651	0.138087	0.138582	0.999999	0.998738	0.138417	0.138417	0.138087	0.860651	0.138087	0.998738	0.999699	0.0003	-64.1112	414	-1	5.2e-05	5.723313e-01,1.363848e-04,1.427886e-01,2.266302e-01,2.999625e-09,8.835961e-15,5.961603e-03,1.858982e-02,3.356216e-02	4.95896e+07	0	-1.21252	-65.4803	178
25	29	mbs111	mbs131	63	2e-06	1e-06	0	0.57864	0.101047	3e-06	0	0.233586	0.08672	0.162506	0.32031	0.999993	0.137244	0.08672	0.137244	0.233586	0.08672	0.320307	0.710676	-0.289318	-65.6521	62	-1	4.7e-05	5.119232e-01,1.195265e-06,1.368874e-01,1.507584e-01,3.629511e-06,1.071742e-01,3.572917e-02,3.804323e-07,5.752244e-02	47559.2	8e-06	-1.3384	-70.3516	50
4	100	mbs010	mbv271	14	0.026316	0.031551	0.069329	0.403336	0.023544	0.316322	0.04954	0.023313	0.05675	0.196667	0.445924	0.506943	0.135844	0.08152	0.068522	0.092642	0.05675	0.149392	0.59808	-0.043507	-20.6327	16	-1	1e-05	1.998041e-01,1.036978e-01,3.068850e-02,1.279575e-01,1.660298e-01,3.762836e-02,1.275296e-01,1.054023e-01,1.012621e-01	0.95295	0.311557	-0.212816	-18.6723	15
4	111	mbs010	mbv330	468	0.146586	1.4e-05	5e-06	0.000177	0.00802	0.714483	2.4e-05	0.000135	0.130555	0.1366	0.845197	0.138887	0.134583	0.130567	0.134565	0.00014	0.130555	0.130695	0.496076	0.357153	-480.814	194	-1	0.000348	4.562285e-01,1.289246e-01,6.850938e-03,1.509227e-01,8.544161e-02,7.108049e-02,3.929656e-02,5.241599e-02,8.838583e-03	0.540106	0.190085	-0.011935	-514.142	110
3	4	fjk953	mbs010	53	5e-06	7e-06	7e-06	2e-06	7e-06	0.202798	0.071462	0.627862	0.09785	0.151462	0.999972	0.725721	0.13359	0.133581	0.097854	0.627869	0.09785	0.72572	0.898591	0.101398	-52.1441	66	-1	3.9e-05	5.677076e-01,1.475847e-01,5.490703e-02,1.178922e-08,4.321036e-05,8.219868e-02,8.358467e-02,5.922528e-02,4.748798e-03	3205.06	0.000101	-0.957955	-54.4583	266
1	29	fjk066	mbs131	30	0.091716	0.088673	0.010257	0.206352	0.071463	0.204992	0.088175	0.213098	0.025275	0.199596	0.53154	0.516187	0.13239	0.069362	0.061006	0.223355	0.025275	0.24863	0.658276	-0.00068	-39.9716	15	-1	2.2e-05	2.292512e-01,9.996806e-02,6.746595e-03,5.538874e-02,3.722817e-01,3.372938e-02,5.149887e-02,1.221288e-01,2.900667e-02	0.156455	1.00764	0.242277	-39.7976	26
4	8	mbs010	mbs031	2168	1.3e-05	0.000604	0.022924	0	0	0.737442	0.239009	0	8e-06	0.202491	0.97646	8e-06	0.131126	0.119513	8e-06	0.022924	8e-06	0.022932	0.630964	0.368721	-3378.69	2707	-1	0.00161	4.933734e-01,2.249408e-01,2.201657e-02,1.965542e-08,1.275431e-02,1.396743e-02,8.800049e-02,1.135342e-01,3.141280e-02	8.62587	0.027579	-0.54843	-3622.12	2258
4	6	mbs010	mbs021	36	0.095351	0.055775	0.127015	0.330753	0.017326	0.056619	0.002343	0.272569	0.042249	0.211903	0.373779	0.662897	0.129534	0.04342	0.050912	0.399584	0.042249	0.441833	0.683075	-0.137067	-34.8214	18	-1	2.7e-05	3.487944e-01,1.625761e-01,3.433983e-03,2.708913e-01,7.130665e-02,1.712527e-02,3.553419e-02,1.124015e-02,7.909799e-02	0.546487	0.142385	-0.010968	-40.3589	20
6	7	mbs021	mbs022	13307	0.06433	0.184208	0.166706	4e-06	0	0.584743	0	9e-06	0	0.25881	0.584752	1.3e-05	0.129405	0	0	0.166715	0	0.166715	0.551193	0.29237	-17326.8	502	-1	0.009884	4.733590e-01,1.904511e-01,1.052203e-02,2.315907e-02,9.887722e-02,3.222038e-02,8.000371e-02,6.465564e-02,2.675191e-02	0.915537	0.246569	-0.161684	-18458.3	271
98	115	mbv261	mbv341	1365	0.533555	0.001302	2e-06	2e-06	2e-06	0.209726	0.255407	1e-06	2e-06	0.192212	0.465137	7e-06	0.128033	0.127706	3e-06	3e-06	2e-06	5e-06	0.360929	0.104862	-1515.67	206	-1	0.001014	4.251429e-01,2.833870e-01,5.092453e-03,1.078666e-01,4.873159e-04,1.504447e-06,5.231587e-03,1.551295e-01,1.766110e-02	21.1855	0.000875	-0.036833	-1644.04	394
2	79	fjk952	mbv173	135	0	9e-06	3.9e-05	0.669909	0.118779	1e-06	1e-05	0.143902	0.067352	0.156487	0.211264	0.999941	0.126768	0.067357	0.126741	0.143941	0.067352	0.211292	0.66504	-0.334954	-146.254	66	-1	0.0001	5.053494e-01,6.829559e-07,1.156612e-01,1.152240e-01,1.135273e-05,9.459603e-02,5.793514e-02,8.000954e-02,3.121276e-02	15291.2	2.4e-05	-1.19778	-156.777	58
82	111	mbv190	mbv330	255060	0.424526	0.35855	0.001295	0.143135	0.072494	0	0	0	0	0.234941	0	0.215629	0.126532	0	0.036247	0.001295	0	0.001295	0.324632	-0.071567	-354139	110	-1	0.189451	4.343108e-01,1.158749e-01,2.937654e-02,1.679817e-01,1.191045e-01,6.302256e-02,1.823683e-02,2.951172e-02,2.258042e-02	0.399761	0.280904	0.038851	-386593	30
1	152	fjk066	stl002	316	0	9e-06	0.01249	2e-06	0	0.748811	0.238687	0	0	0.19151	0.987498	2e-06	0.125591	0.119344	0	0.012491	0	0.012491	0.625589	0.374405	-349.27	1278	-1	0.000235	4.206735e-01,3.087653e-01,2.578175e-07,5.119729e-10,3.150336e-03,4.782057e-34,4.466386e-02,2.227467e-01,5.734136e-58	14.1776	0.005468	-0.160238	-377.618	10000
51	72	mbv080	mbv142	141007	0.507813	0.484245	0.007942	0	0	0	0	0	0	0.250065	0	0	0.125032	0	0	0.007942	0	0.007942	0.250065	0	-171487	286	-1	0.104736	4.135846e-01,1.531543e-01,1.192337e-02,1.584232e-01,1.583632e-01,3.771504e-02,7.037646e-03,4.103494e-02,1.876371e-02	0.119731	0.386923	0.170342	-184865	190
23	39	mbs102	mbv011	46	0.177813	0.08303	0.05079	0.210397	0.002839	0.081928	0.077834	0.277318	0.03805	0.19086	0.47513	0.528604	0.124539	0.076967	0.039469	0.328108	0.03805	0.366159	0.634509	-0.064235	-46.6584	18	-1	3.4e-05	3.337352e-01,3.490150e-01,5.052314e-03,9.273801e-02,1.294090e-01,1.095897e-02,1.211936e-03,1.403010e-02,6.384944e-02	0.048407	0.273588	0.16109	-50.5112	18
85	95	mbv201	mbv253	216612	0.520249	0.463762	0.01599	0	0	0	0	0	0	0.24787	0	0	0.123935	0	0	0.01599	0	0.01599	0.24787	0	-273358	122	-1	0.160893	4.161877e-01,1.477780e-01,1.212682e-02,1.485409e-01,1.615521e-01,4.287548e-02,1.250698e-02,4.137661e-02,1.705550e-02	0.152482	0.398693	0.159569	-293490	114
45	46	mbv050	mbv051	1086	0.573445	0.352367	0.017333	0.002546	0.054309	0	0	0	0	0.234248	0	0.056855	0.123913	0	0.027154	0.017333	0	0.017333	0.249098	-0.001273	-1196.3	226	-1	0.000807	3.860228e-01,1.107249e-01,1.085422e-11,1.876988e-01,2.059171e-01,9.041671e-02,1.278148e-02,2.119574e-11,6.438156e-03	0.062071	0.512714	0.225253	-1268.93	267
67	96	mbv130	mbv254	1011353	0.506085	0.493857	5.4e-05	0	0	0	0	0	4e-06	0.246986	4e-06	4e-06	0.123495	4e-06	4e-06	5.4e-05	4e-06	5.8e-05	0.246987	0	-1.56245e+06	102	-1	0.751202	4.158639e-01,1.535367e-01,1.287421e-02,1.461274e-01,1.601190e-01,4.273065e-02,1.232776e-02,3.953892e-02,1.688149e-02	0.157395	0.393282	0.156251	-1.68071e+06	30
51	95	mbv080	mbv253	86162	0.511518	0.486596	0.001885	0	0	0	0	0	1e-06	0.245184	1e-06	1e-06	0.122592	1e-06	1e-06	0.001885	1e-06	0.001886	0.245184	0	-99296.7	346	-1	0.063998	4.081180e-01,1.558355e-01,1.053774e-02,1.601704e-01,1.563117e-01,4.502754e-02,2.793271e-03,4.789679e-02,1.330897e-02	0.085285	0.370178	0.179681	-107274	178
79	92	mbv173	mbv250	161032	0.522407	0.459418	0.007139	0	0	0.002863	0.008173	0	0	0.242978	0.011036	0	0.122511	0.004087	0	0.007139	0	0.007139	0.246453	0.001431	-214841	290	-1	0.11961	4.231921e-01,1.511094e-01,1.464701e-02,1.442823e-01,1.524424e-01,3.574331e-02,1.497380e-02,4.592426e-02,1.768541e-02	0.194308	0.374846	0.136669	-236091	41
81	104	mbv181	mbv290	562413	0.512776	0.486086	0.001107	0	0	0	0	2.2e-05	8e-06	0.244159	3.1e-05	3.1e-05	0.122084	8e-06	8e-06	0.00113	8e-06	0.001138	0.244181	0	-831561	210	-1	0.417743	4.105418e-01,1.506958e-01,1.340384e-02,1.519258e-01,1.584495e-01,4.137280e-02,1.257596e-02,4.277505e-02,1.825944e-02	0.163963	0.383888	0.151335	-887103	43
69	106	mbv132	mbv300	25	0	0	3e-06	1.2e-05	7e-06	1.2e-05	0	0.878153	0.121813	0.121821	0.999979	0.999985	0.121818	0.121813	0.121817	0.878156	0.121813	0.999969	0.999988	0	-22.3464	1638	-1	1.9e-05	6.799840e-01,4.799957e-10,7.125629e-02,5.916268e-07,6.341461e-05,1.745550e-02,9.576965e-02,1.284291e-01,7.041498e-03	2633.87	0.000203	-2.2874	-23.9895	447
4	5	mbs010	mbs011	731	0.003845	6e-06	0	0	0	0.753337	0.242812	0	0	0.182112	0.996149	0	0.121407	0.121406	0	0	0	0	0.619483	0.376669	-763.743	5298	-1	0.000543	4.092986e-01,3.016509e-01,3.786256e-19,7.972283e-02,4.320494e-04,1.207855e-17,2.371899e-02,1.645073e-01,2.066939e-02	54.8988	0.000759	-0.085974	-839.798	318
39	100	mbv011	mbv271	27	0.078901	0.191972	0.00235	0.23978	0.076679	0.074167	0.029629	0.287921	0.0186	0.196667	0.410318	0.622982	0.120922	0.033415	0.05694	0.290271	0.0186	0.308872	0.66814	-0.082807	-23.8289	22	-1	2e-05	5.623397e-01,4.022651e-02,5.845684e-02,2.014433e-01,8.211929e-02,2.402004e-02,2.606721e-02,1.657086e-03,3.669949e-03	1.02928	0.233379	-0.201417	-24.2022	18
14	24	mbs061	mbs103	249	0.524921	0.192201	0.060329	0.014984	0.080924	0.011539	0.000382	0.114681	3.9e-05	0.217448	0.126642	0.210628	0.118907	0.00023	0.040501	0.17501	3.9e-05	0.175049	0.365717	-0.001722	-268.081	70	-1	0.000185	4.486390e-01,1.039059e-01,1.473369e-02,9.982542e-02,9.452184e-02,1.120395e-01,6.518665e-02,6.021138e-02,9.366858e-04	0.845523	0.207329	-0.115603	-289.342	90
54	164	mbv091	mbv042	758	0.531615	0.462012	0.006373	0	0	0	0	0	0	0.237379	0	0	0.118689	0	0	0.006373	0	0.006373	0.237379	0	-811.219	219	-1	0.000563	3.812700e-01,1.564660e-01,5.199902e-10,1.083623e-01,3.331446e-01,2.681258e-10,2.908122e-12,1.687724e-02,3.879790e-03	0	1.1826	0.35142	-861.485	151
6	22	mbs021	mbs101	92	3.9e-05	0	0.001425	1e-06	0.001972	0.296351	0.065877	0.550501	0.083834	0.136146	0.996562	0.636307	0.118471	0.116772	0.08482	0.551926	0.083834	0.635759	0.851785	0.148175	-96.7356	462	-1	6.8e-05	5.480690e-01,7.777142e-02,7.674258e-02,1.451113e-05,2.760895e-05,5.133708e-02,1.293132e-01,8.914851e-02,2.757616e-02	7463.37	6.5e-05	-1.88746	-103.116	186
36	59	mbs171	mbv112	11	0.098574	0.148153	0.046495	0.13681	0.079852	0.188474	0.002763	0.282622	0.016257	0.19879	0.490116	0.515541	0.117851	0.017639	0.056183	0.329117	0.016257	0.345374	0.664708	0.025832	-10.8981	20	-1	8e-06	5.458602e-01,7.890720e-02,7.190176e-03,1.388369e-02,1.764291e-01,3.158319e-04,1.088144e-01,4.398760e-02,2.461187e-02	0.657514	0.697076	-0.11344	-11.3687	18
58	93	mbv111	mbv251	747461	0.500758	0.452774	0.001007	0	0	0.039734	0.005719	0	7e-06	0.231691	0.045461	7e-06	0.116564	0.002867	7e-06	0.001007	7e-06	0.001014	0.252988	0.019867	-1.07321e+06	338	-1	0.555191	4.233642e-01,1.579864e-01,1.651206e-02,1.376292e-01,1.448940e-01,3.635808e-02,1.939116e-02,4.483125e-02,1.903358e-02	0.24779	0.351081	0.109643	-1.17009e+06	22
91	110	mbv240	mbv321	96714	0.548166	0.438379	0.013455	0	0	0	0	0	0	0.232645	0	0	0.116322	0	0	0.013455	0	0.013455	0.232645	0	-127293	383	-1	0.071836	4.084446e-01,1.507289e-01,1.487119e-02,1.498857e-01,1.618330e-01,3.703973e-02,1.213324e-02,4.863034e-02,1.643340e-02	0.166866	0.391573	0.151876	-137243	98
49	66	mbv070	mbv124	268635	0.534793	0.465096	7.9e-05	2.5e-05	6e-06	0	1e-06	0	0	0.232632	1e-06	3.1e-05	0.116317	0	3e-06	7.9e-05	0	7.9e-05	0.232646	-1.2e-05	-386184	706	-1	0.199534	4.064541e-01,1.628110e-01,8.751216e-03,1.450475e-01,1.627785e-01,3.624614e-02,1.654464e-02,4.378385e-02,1.758302e-02	0.1554	0.393961	0.157246	-416274	78
58	67	mbv111	mbv130	649196	0.508107	0.446988	1.8e-05	0	0	0.038786	0.006092	0	1.1e-05	0.228091	0.044888	1.1e-05	0.114812	0.003056	1.1e-05	1.8e-05	1.1e-05	2.8e-05	0.249007	0.019393	-861302	282	-1	0.482203	4.265912e-01,1.564069e-01,1.511845e-02,1.371528e-01,1.448824e-01,3.685429e-02,1.898981e-02,4.721727e-02,1.678681e-02	0.23542	0.351879	0.114873	-934285	45
22	98	mbs101	mbv261	12	0.067874	0.052873	0.061486	0.295455	0.066515	0.045009	0.00298	0.372214	0.035594	0.175638	0.455797	0.769779	0.114303	0.037084	0.068852	0.4337	0.035594	0.469294	0.735458	-0.125223	-10.1914	18	-1	9e-06	5.081999e-01,2.810062e-02,3.166377e-02,5.909864e-02,1.261340e-01,1.217225e-02,6.160898e-02,8.795301e-02,8.506886e-02	0.739474	0.44952	-0.137426	-13.4249	15
4	37	mbs010	mbs172	580	0.413088	0.076253	0.096176	0.149379	0.001505	0.143202	0.092276	0.027938	0.000182	0.204821	0.263599	0.179005	0.114224	0.04632	0.000935	0.124115	0.000182	0.124297	0.402495	-0.003089	-604.347	114	-1	0.000431	4.546987e-01,1.066059e-01,2.281529e-02,1.860102e-01,9.922544e-02,5.686911e-02,1.753831e-02,5.559370e-02,6.434707e-04	0.406686	0.222762	0.030683	-639.541	99
2	25	fjk952	mbs111	4	0.173849	0.007526	0.097933	0.265691	0.077505	0.108924	0.000659	0.243689	0.024225	0.184544	0.377497	0.61111	0.114155	0.024555	0.062978	0.341621	0.024225	0.365847	0.635081	-0.078384	-6.03555	18	-1	3e-06	6.592890e-02,9.432361e-02,1.356226e-01,2.033681e-01,1.409032e-01,6.397914e-02,5.119837e-02,1.237824e-01,1.208937e-01	1.32588	0.209592	-0.303338	-5.54518	14
24	97	mbs103	mbv260	277	0.724112	0.000185	1e-06	0	1.4e-05	0.161983	3e-06	0	0.113703	0.113809	0.275688	0.113717	0.113758	0.113704	0.11371	1e-06	0.113703	0.113704	0.194804	0.080991	-291.171	94	-1	0.000206	3.084804e-01,2.938543e-01,3.521855e-08,2.971292e-01,1.409193e-08,8.084997e-06,1.027914e-02,2.270202e-07,9.024865e-02	729437	0	-0.034786	-306.117	79
87	106	mbv211	mbv300	540	0	4.4e-05	0.04245	0.77275	0.184755	0	0	0	0	0.181039	0	0.957506	0.113614	0	0.092378	0.04245	0	0.04245	0.613603	-0.386375	-560.962	702	-1	0.000401	5.332024e-01,5.209302e-13,4.827487e-02,1.435097e-01,3.968126e-03,1.978882e-01,7.315673e-02,2.262236e-99,3.205681e-76	30.6017	0.008574	-0.683858	-610.654	2002
22	90	mbs101	mbv222	17	0.242715	0.00837	0.055736	0.26196	0.060134	0.096872	0.061063	0.191276	0.021874	0.172692	0.371084	0.535244	0.112433	0.052405	0.051941	0.247012	0.021874	0.268886	0.573684	-0.082544	-20.2099	18	-1	1.3e-05	4.583892e-01,3.216827e-02,2.140125e-01,9.735977e-02,2.503427e-02,1.155242e-01,1.866428e-03,4.036148e-03,5.160915e-02	8.62334	0.053841	-1.35957	-18.9561	14
97	110	mbv260	mbv321	20190	0.499197	0.439082	0.000658	0	0	0.060845	0.000219	0	0	0.220363	0.061063	0	0.110209	0.000109	0	0.000658	0	0.000658	0.25084	0.030422	-21701.3	186	-1	0.014997	3.984425e-01,1.931166e-01,2.290512e-03,1.666525e-01,8.658220e-02,6.282251e-02,4.881248e-07,8.920767e-02,8.850170e-04	0.02646	0.168418	0.119715	-23506.3	3482
88	103	mbv220	mbv282	66	0.213807	0.00802	0.055503	0.187821	0.023618	0.172051	0.106249	0.217453	0.015477	0.172391	0.51123	0.444369	0.110167	0.068601	0.027286	0.272956	0.015477	0.288433	0.602247	-0.007885	-63.2409	18	-1	4.9e-05	4.727597e-01,1.578962e-01,8.995166e-02,1.383729e-01,1.276072e-03,2.519595e-02,1.357084e-02,4.597432e-02,5.500228e-02	81.1259	0.00271	-0.556145	-70.0694	14
24	79	mbs103	mbv173	159	0.191368	0.048328	0.110858	0.251053	1e-06	0.254874	0.084978	0.058535	5e-06	0.198761	0.398391	0.309593	0.110005	0.042494	5e-06	0.169393	5e-06	0.169397	0.531504	0.00191	-157.489	54	-1	0.000118	5.467572e-01,6.268854e-02,7.693950e-02,8.771021e-02,1.121517e-02,4.144088e-06,4.419972e-02,1.704854e-01,6.817946e-08	10.8014	0.025372	-0.673029	-170.351	63
[truncated: 13,379 more rows]

## Sheet: Table S9. NGsRelate_EGDP_Xchr
		Table S9. NgsRelate results based on X chromosomal SNP selection from EGDP. Used "xchrsites_egdptv" dataset with "-minmaf 0.05 -doGlf 3 -minQ 30 -minmapq 30".
[truncated: 13,531 more rows]

## Sheet: Table S10. Kinship summary
Table S10. Identified kinship - summary table.
[truncated: 49 more rows]

## Sheet: Table S11. ancIBD results
Table S11. AncIBD results.
[truncated: 1,180 more rows]

[truncated: 4 more sheets: Table S12. hapROH, Table S13. Individual f3-statis, Table S14. Individual f4-statsi, Table S15. Group f3-statistics]
